# Supplementary material for: Metagenomics analysis yields assembled genomes from prokaryotic anaerobes with polymer‐degrading potential
Source: Biotechnol Prog. 2024 Jun 17;40(6):e3484. doi: 10.1002/btpr.3484 (PMC11659807; doi:10.1002/btpr.3484)
Supplement: Supplementary file 1 — Data S1. Supporting information. [file BTPR-40-e3484-s001.xlsx]

## Sheet: CoverM
CoverM v.0.6.1 was used to find the relative abundance of reads mapped from the different samples to each MAG.
The columns are the different samples, and relative abundances are percents.
Note that Parabacteroides distasonis ADS37 and Ruminococcus sp. RFS36 were excluded in the iTOL tree and final MAGs due to lower quality.
Yellow highlighted MAGs are predicted top CAZyme producers (based on KBase dbCAN app).
Blue highlighted MAGs are most abundant MAGs.
Green highlighted MAGs are novel MAGs. (with the exceptions that Anaerohalosphaeraceae bacterium ADS3 and Proteiniphilum sp. RFS6 are novel but are highlighted yellow due to abundant CAZyme genes)
	Sample reads (trimmed)
MAG label	BioPBS-AD-NA	EVOH3-AD-NA	EVOH1-AD-PS	BioPBS-R-NA	EVOH3-R-NA	EVOH2-R-PS	PET-AD-NA	NS-AD-NA	NS-R-PS	NS-AD-PS	EVOH2-AD-PS	PET-R-NA	BioPBS-R-PS	EVOH3-R-PS	EVOH1-AD-NA	BioPBS-AD-PS	EVOH3-AD-PS	EVOH1-R-NA	PET-R-PS	EVOH2-AD-NA	PET-AD-PS	EVOH2-R-NA	EVOH1-R-PS	LLDPE-RR	Median	Average
Aminobacterium sp. RFS13	19.3497	23.8878	7.20496	24.649	0.00172967	0.000159859	23.8342	24.2042	0.000239587	14.5107	8.48455	0.000864807	0.037383	0.0280639	20.1109	19.1452	4.81792	14.5357	0.00254878	28.2268	2.5893	14.5957	0.02446	0.000299033	7.84476	10.4268
Desulfovibrio vulgaris RFS9	17.1094	6.6749	7.62527	20.8904	0.0266129	0.000602876	12.5031	14.7059	0.000442158	13.4836	10.8477	0.0265498	24.1991	0.030639	4.06905	7.84035	21.5745	7.14698	0.00181833	7.43853	18.0468	17.41	0.00145044	0.029605	7.5319	8.82014
Aminobacterium mobile RFS12	2.12466	1.96432	2.01614	0.128357	0.00314658	5.00491e-05	3.87605	0.346731	0.000412851	4.17012	4.06427	0.000132679	0.00086332	0.000162365	3.54743	2.86486	4.94151	1.47103	0.00256536	0.787703	19.8842	0.100197	73.4455	0.000856246	1.12937	5.23922
Sphaerochaeta sp. ADS4	2.20899	2.53061	0.811986	0.448231	0.011962	0.00696551	2.64227	1.86296	0.00480959	2.19451	1.54036	0.014099	0.15494	0.00508438	3.68267	4.53828	2.62449	0.556327	0.00251741	2.48997	0.7465	0.594293	0.00874778	0.0224602	0.670397	1.23767
Sporanaerobacter acetigenes RFS27	3.36465	1.39967	0.422586	4.30632	0.0236382	0.00631268	7.03686	0.670569	0.0272556	1.23103	2.61187	0.00468772	0.00495426	0.0255693	2.69106	0.520769	1.13229	0.763152	0.00510112	2.0366	0.253971	0.0087078	0.00204505	0.00206217	0.471678	1.18966
Paraclostridium dentum RFS25	0.521665	0.387541	17.0729	0.001194	0.000459978	0.000343269	0.0986952	2.97803	9.1427	0.764845	2.89981	0.000336465	0.000216957	1.20312	0.877265	0.0818976	0.616708	27.2288	0.00102059	0.206685	0.00402374	0.000311704	4.41305e-05	0.000330829	0.15269	2.67037
Flavonifractor plautii RFS35	0.000942324	0.00756393	0.496472	0.0394819	2.95895	0.691089	0.00322856	0.00342592	1.51071	0.605066	0.0966136	0.110953	2.15448	7.38657	0.0203082	0.0788203	2.91722	1.05036	2.09157	0.00785924	0.113909	0.139136	0.326926	0.000519585	0.126523	0.950507
Enterocloster aldenensis RFS30	0.0121959	0.00504358	0.0133078	0.12786	1.57977	4.29255	0.000962197	0.101738	0.00137421	0.249331	0.237945	1.04811	18.4613	5.30909	0.00241769	0.0743364	0.123349	0.347902	21.4611	0.0054341	0.0997186	1.66896	4.43153	0.000156483	0.125604	2.48565
Aminomonas paucivorans ADS16	0.204075	0.0785177	0.656003	0.0711309	0.0121396	0.0883357	0.0860157	0.147359	0.0554727	1.33621	1.36743	0.01351	0.027092	0.0100496	0.284125	1.31912	0.389414	0.569908	0.0585349	0.138116	0.22715	0.0536527	0.154927	0.0125608	0.113226	0.306702
Enterococcus lactis ADS18	0.0955963	0.180348	0.073235	0.0205914	0.060757	0.0914336	0.0188031	0.213824	2.39141	0.486887	0.48961	0.0301616	0.109434	0.198086	0.118706	1.83821	0.277318	0.0739306	0.196274	0.0185656	0.249799	0.0223725	0.0277337	0.0342076	0.102515	0.304887
Petrotoga sp. RFS19	6.03127	6.81892	4.58578	0.0432316	0.00110237	0.000264406	3.28279	5.54021	0.00138289	0.312984	0.1278	0.000469644	0.00293106	0.000600017	4.54088	0.160971	0.0595915	5.28162	0.000998882	5.718	0.122881	0.00436652	0.000195421	7.78974e-05	0.0912363	1.77664
Clostridium tertium ADS26	0.11888	0.213855	2.27384	0.00337734	0.000125185	4.30407e-05	0.347496	0.167309	0.00333772	0.959639	1.07895	0.00156617	6.18569e-05	0.00059747	0.19199	1.16519	0.792353	0.0108777	0.000168949	0.151458	1.21353	0.000885692	0.000116489	0.000144791	0.0648786	0.362325
Bacillota bacterium ADS20	0.240994	1.20103	0.162729	0.000128814	0.000628504	0.000298273	0.101276	0.0712731	0.000286936	0.418544	0.382895	0.000266875	9.53977e-05	0.00106489	0.0393931	0.263399	0.73121	0.715392	0.00099238	0.132098	6.01655	0.00011122	0.000272382	0.000121343	0.0553331	0.43671
Dysgonomonadaceae bacterium ADS8	0.118644	0.190995	0.083123	0.0923058	0.00523137	0.00337744	0.47301	0.176586	0.00871621	0.00591705	0.0642464	0.00517473	0.351681	0.00252854	0.386534	0.414793	0.00444132	0.00264136	2.79339e-05	0.380595	0.0864526	0.00836411	0.00196138	0.000216703	0.0364813	0.119482
Parabacteroides merdae RFS5	0.00789367	0.0128436	0.0354705	1.34231	3.0602	1.06251	0.0253127	0.00916984	0.00999786	0.0732846	0.0558253	0.0122607	0.0316258	10.1261	0.0165102	0.102518	0.0607044	0.341518	0.0012438	0.0108828	0.0572588	0.00660239	0.680883	0.00224044	0.0335482	0.714381
Anaerovoracaceae bacterium RFS23	0.0268073	0.0317143	0.259865	0.0311895	0.216804	0.0206247	0.021673	0.038713	0.0368157	0.0203443	0.056544	0.220053	0.0212271	3.39492	0.0392187	0.0328176	0.0542128	0.0858917	0.104404	0.0169842	0.0185469	0.031191	0.00615887	0.0292956	0.032266	0.200667
Atopobiaceae bacterium RFS17	0.00257644	0.00229067	0.00505352	0.0725334	0.0520609	1.55638	0.00173103	0.0016507	4.1136	0.00213839	0.00452126	0.151977	1.62229	7.02569	0.00232291	0.00284444	0.00604141	0.0548378	4.77562	0.00248066	0.00356709	0.0857647	1.01124	0.0922304	0.0290511	0.860477
Enterocloster clostridioformis RFS31	0.00235958	0.0242061	0.188979	2.92305	0.00375574	0.00894489	0.000514506	0.0333111	9.08715e-05	5.91689	2.07641	0.907846	0.0395104	0.0116222	0.0270664	1.66592	0.0114425	0.130744	0.0476809	0.000711173	2.54848	0.00317182	0.00926232	7.36489e-05	0.0256362	0.690918
Petrimonas sp. ADS9	3.01079	1.6514	0.0353291	0.00177802	0.00340663	0.000865213	2.65123	2.06055	0.00132684	0.00563038	0.406324	0.00183825	0.0412998	0.000329877	1.69887	0.405367	0.127403	0.00705508	0.000384951	1.49803	0.00846216	4.38898	0.00043953	0.000219067	0.0218956	0.750305
Macellibacteroides fermentans ADS7	0.028987	0.479204	2.36819	0.00163762	0.00279243	0.00189528	0.0361487	0.0267895	0.000629059	4.5572	1.99026	0.00056426	0.0153198	0.00560463	1.11543	3.22455	3.7636	0.0012815	0.000240244	0.132844	1.92323	0.000849234	0.000637298	5.44905e-05	0.0210547	0.819914
Anaerohalosphaeraceae bacterium ADS3	1.44202	0.0392443	3.37652	0.00442936	0.00205302	0.000265031	1.26978	0.0371733	0.000272818	6.41467	5.42692	0.00242289	0.0038226	0.000432503	0.247152	0.25228	4.39833	0.00149619	0.00055221	1.73397	0.282835	0.00406231	0.000451693	0.00320371	0.0208013	1.03935
Methanococcoides sp. ADS2	0.316603	0.179978	0.0831902	0	0.00817384	0.0108098	0.073863	0.0107526	0.0105177	0.151367	0.134929	0.0133697	5.81563e-05	0.0180781	0.129305	0.211806	0.179078	0.00363112	0.0227908	0.204296	0.0211398	4.4652e-05	0.00832687	0.0043695	0.0196089	0.0748533
Aminobacterium colombiense ADS17	1.31134	0.071867	0.00723952	0.0226929	0.000164936	3.37169e-05	0.764018	0.448949	1.70138e-05	0.192113	0.0117304	5.57352e-05	8.15487e-05	4.69018e-05	0.346915	0.0204954	0.019672	0.0131187	0.000131447	0.333188	0.0255703	0.0162372	0.0277178	0	0.0179546	0.151391
Desulfovibrionaceae bacterium ADS11	0.0513686	0.673443	0.00565321	0.0209453	0.0164654	0.000160697	0.0692408	0.532384	0.00013206	0.00934289	0.00794786	0.0182358	0.0181992	0.00102706	0.673762	0.006265	0.0184254	0.00493743	0.000710486	1.19834	0.0149532	0.0233177	8.41768e-05	0.021657	0.0173323	0.141125
Anaerotignum sp. ADS28	0.172743	4.19164	0.0217484	0.00908048	0.0103618	0.0070669	0.00430273	0.0112472	0.0156676	0.0225083	0.0131797	0.0103627	0.0273657	0.018544	0.00664553	0.0105397	0.00634286	0.0488031	0.0336269	0.0293127	0.0124823	0.00697502	0.00743254	0.00283507	0.0118647	0.195867
[Clostridium] citroniae ADS31	1.52884	0.139118	0.703784	0.00908576	0.00389102	0.00956021	0.000605743	1.85827	6.73204e-05	0.751883	0.220276	0.00544074	0.0436279	0.012581	0.0665534	0.0192807	0.000855616	0.00118784	0.0526089	0.00424372	0.19318	0.00408165	0.0107892	8.96267e-05	0.0116851	0.234996
Oscillibacter ruminantium ADS34	0.0105182	0.0248445	1.00072	0.0040219	0.0150638	0.00857936	0.0116933	0.530412	0.00760704	0.196306	3.95066	0.00903715	0.00589118	0.0292557	0.0195854	3.36151	7.35263	0.00354062	0.0164035	0.0100206	0.00959098	0.00360134	0.00146215	8.00643e-05	0.0111058	0.69096
[Clostridium] asparagiforme ADS30	0.0238275	0.000448929	0.570514	0.00129665	0.00495222	0.0110783	0.232096	0.938453	0.00042248	0.0149516	0.0395779	0.00353183	0.0437657	0.0162739	0.176949	0.00497129	0.000605844	0.00105884	0.0536297	0.00026766	0.0159278	0.00430802	0.0105881	9.92661e-05	0.0108332	0.0903998
Anaerovoracaceae bacterium ADS23	0.446437	0.0554151	0.0167699	0.00788703	0.000162402	1.63101e-05	0.171352	2.43439	0.000959293	0.0317671	0.00377918	0.000302399	0.70478	0.000221899	0.0464525	0.0306341	0.00331282	0.00605746	0	0.082393	0.0106512	0.118155	0.0106216	0	0.0106364	0.174272
Clostridiaceae bacterium ADS22	0.992372	0.248366	0.331881	0.00844715	0.0057304	0.001669	0.42707	0.200477	0.0117511	0.00795855	0.0109318	0.0099952	0.00448018	0.00709365	0.669262	4.65953	0.00890695	0.0347266	0.00681455	0.677842	0.00832662	0.00670869	0.00127222	0.00375175	0.00945108	0.347724
Pseudoflavonifractor sp. ADS35	0.0015303	0.00587511	0.0822083	0.00143924	0.0204362	0.0111843	0.00274333	0.00286419	0.00631366	0.0336501	10.3649	0.0156571	0.00760506	0.0505072	8.55283	1.12726	6.88539	0.00508334	0.0289114	0.00111999	0.0642436	0.00135264	0.00208312	0.000306013	0.00939468	1.13648
Clostridium sp. RFS26	0.0143476	0.018226	0.0056843	0.356875	4.23352	0.000128141	0.0402354	0.00821334	0.00156786	0.0110337	0.011394	0.00146879	0.00129911	0.00103704	0.0116172	0.00791888	0.00753569	0.0554376	0.000443086	0.033921	0.0026239	0.387049	9.39083e-05	5.82767e-05	0.00806611	0.217155
Actinomycetaceae bacterium RFS15	0.0033404	0.00226848	0.00454786	0.0110531	0.0118478	0.122319	0.00268315	0.00319643	0.690724	0.00275542	0.00319446	0.0817656	0.448491	1.44073	0.00230506	0.0029007	0.00421525	0.0163776	0.603882	0.00273	0.0037016	0.0130619	0.134607	0.972663	0.00780049	0.191057
Clostridia bacterium RFS33	0.00349898	0.00412195	0.00765182	0.235596	1.78983	0.0123823	0.00215766	0.00209229	0.00466557	0.0034465	0.0409776	4.45677	0.00272697	0.112533	0.00488255	0.0129258	0.00705751	0.337752	0.0818917	0.00240542	0.00818399	0.743487	0.00323855	0.000695148	0.00735466	0.328374
[Clostridium] aminophilum RFS29	0.00638604	0.00684071	0.00319459	0.0332623	3.10617	0.0346153	0.00672917	0.00672294	0.00809334	0.00642898	0.0044143	0.00313019	0.00997648	9.26945	0.00594162	0.00726976	0.00563203	0.0568928	0.00950387	0.0071146	0.00764947	0.00771246	0.0118685	0.000278642	0.00719218	0.526053
Pyramidobacter sp. RFS10	0.0182958	0.0027691	0.000878679	0.000839967	0.00225202	60.1366	0.0391053	0.0359788	38.9163	0.000484805	0.0555603	0.00104217	0.000335463	0.0126186	0.0138953	0.000867576	0.000630046	5.8319	0.0114253	0.0815492	0.000610374	6.9394	0.000275995	0.00100686	0.00709721	4.67102
Pyramidobacter piscolens ADS15	0.185302	0.0293049	0.00286458	0.00516575	0.00216259	2.95596	0.955129	1.0393	1.90604	0.00469101	0.00711337	0.00116677	0.00251657	0.00462812	0.388598	0.00544707	0.00259074	0.294808	0.00663111	1.96598	0.00543954	0.352797	0.0153707	0.000233524	0.00687224	0.422468
Clostridium paraputrificum ADS27	0.30476	0.762739	0.0153151	0.00164938	0.000234125	0.000383137	0.237227	0.589975	0.00476832	0.00818439	0.0052116	0.00286248	0.000375281	0.00151797	0.196653	0.0140874	0.0439126	0.0111729	0.000840473	0.710616	0.0125447	0.00200712	7.3006e-05	0.000232816	0.006698	0.121973
Escherichia coli RFS8	0.00180819	0.00180712	0.00214223	20.0339	37.1962	0.00824603	0.000801295	0.000948113	0.0098407	0.00629163	0.00393731	43.0715	0.015749	0.00581125	0.000946551	0.00303415	0.00482824	0.0664226	0.0222597	0.000621687	0.001872	33.9753	0.0188678	65.3782	0.00605144	8.32631
Enterococcus hirae RFS20	0.000906494	0.00121287	0.000554255	0.0270851	2.02144	4.47242	0.000425346	0.00112355	4.5271	0.00606355	0.0059884	0.0913605	5.69759	12.3673	0.00108835	0.00742918	0.00421634	0.00450835	9.29678	0.000302137	0.0034324	0.0278741	0.676211	0.000809073	0.00602597	1.63513
Erysipelotrichaceae bacterium RFS22	0.00331328	0.00299005	0.00730074	0.0576412	0.0834577	0.39559	0.00242888	0.00372978	0.00618002	0.00408528	0.00435319	0.695156	0.206586	0.995828	0.0033043	0.0036043	0.0037683	0.0197789	0.782479	0.00235403	0.00405929	0.0102456	0.178729	0.00512145	0.00565074	0.145087
Clostridia bacterium ADS33	2.3191	3.87849	0.0040925	0.000968401	0.00223886	0.00120738	0.500734	0.556833	0.000422497	0.00331964	0.022671	0.00162213	0.0708126	0.0106826	3.08603	0.00644209	0.0057274	0.00202817	0.00754764	0.97205	0.00287555	0.00369456	0.000195862	0.000194604	0.00490995	0.477499
Lawsonibacter hominis ADS36	0.00174568	0.0894816	15.7087	0.003108	0.0106921	0.00333383	0.000789701	0.0013541	0.00275829	0.00582018	3.52756	0.00492986	0.00359025	0.0241946	0.039153	0.050584	0.0427853	0.00173905	0.0144396	0.0017048	0.0683726	0.000714952	0.00101235	0.000343674	0.00426005	0.817037
Acetoanaerobium noterae ADS24	0.00237997	0.00921913	0.0123729	0.00322144	0.00451459	0.000316556	0.00400783	0.0037454	0.0102834	0.0289286	0.00358157	0.00701769	0.000769494	0.00188546	0.00347179	0.00479425	6.36686	0.0297216	0.0013101	0.00307983	0.850276	0.00438417	0.000163046	0.00973993	0.004196	0.306918
Clostridium sulfidigenes RFS28	0.127299	0.0428668	0.0117721	3.18574	0.000366909	0.000201456	0.284877	0.223225	0.00473218	0.00214482	0.00302903	4.91531	0.0022218	0.00209997	1.26486	0.00183405	0.00221366	0.0139472	0.00148602	0.0253656	0.00227591	2.56458	0.000173416	8.32649e-05	0.0038806	0.528446
Slackia heliotrinireducens RFS16	0.00345056	0.00278026	0.00158061	0.20243	1.64191	0.00664279	0.00200402	0.00230179	0.00646227	0.0021717	0.00300998	2.71211	0.00398167	0.00943886	0.00225349	0.00346189	0.00309932	0.0156347	0.0066373	0.00376921	0.0044609	0.00762718	0.00178492	0.012866	0.00387544	0.194244
[Clostridium] symbiosum ADS29	0.00622011	0.000501368	0.0230735	0.00469789	0.00178576	0.00248925	0.00116647	0.00400249	0.00189867	2.92232	0.0082514	0.00359346	0.0121269	0.0038576	0.000815502	0.00590821	0.00161255	0.00629748	0.013678	0.000232296	0.00965816	0.00100964	0.00347448	0.00016334	0.00372553	0.126618
Proteiniphilum acetatigenes RFS7	7.13128	0.353395	0.00121973	0.00166841	0.000759732	0.000110104	0.85141	5.35615	8.79787e-06	0.00136407	0.00357042	0.000228572	25.2548	0.000296376	0.0142963	0.00440818	0.00321411	0.00569784	0.000122685	0.621479	0.00603377	0.0117066	0.000105554	0	0.00339226	1.65097
Bacteroides uniformis ADS6	0.000701259	0.00298293	1.11725	0.00234766	0.00341142	0.000710733	0.0144369	0.00502979	6.68683e-05	2.69304	3.46689	0.00210224	0.00724381	0.00285941	0.00234462	1.51369	3.26647	0.298022	0.000151531	0.00445242	9.04598	0.000769023	0.00045464	0.000135837	0.00319717	0.893814
Parabacteroides distasonis ADS37	0.000729263	0.00240423	0.00712706	0.00842565	0.0113298	0.00393883	0.00303714	0.00309717	4.24104e-05	0.405974	0.0118484	0.00104214	0.00239521	0.0328201	0.00280664	5.05528	0.0104145	0.00264071	0.00264139	0.00129967	0.00859451	0.000223544	0.00293732	1.15112e-05	0.00298723	0.232544
Desulfovibrio aminophilus ADS13	0.241231	2.73813	0.000993486	0.00343037	0.00667841	0.00197845	0.965095	0.773144	0.0011441	0.00217046	0.00185914	0.00446378	0.00401462	0.00132093	1.42449	0.00180914	0.00299533	0.0012512	0.00119618	1.48612	0.00335968	0.00258626	0.000174926	0.000296868	0.0027908	0.319581
Desulfovibrionaceae bacterium ADS12	0.700829	0.604463	0.00114123	0.00251836	0.00791166	0.000315279	0.791258	0.11705	0.000221393	0.00163057	0.00186661	0.00579524	0.01354	0.00212992	1.69942	0.00169588	0.00284844	0.000816771	0.00150589	1.35732	0.00289084	0.0145457	0.000162533	0.000235326	0.0026834	0.222171
Deltaproteobacteria bacterium ADS10	0.00311192	0.000860539	0.00244191	0.00645848	6.72085e-05	2.28211e-05	0.118128	0.00102109	3.55503e-05	0.00446849	0.00365382	7.29636e-05	0.00744164	6.65501e-05	2.10912	0.00282667	0.00607087	0.00201005	8.96219e-05	0.134468	0.00643247	0.00407257	2.2838e-05	2.51351e-06	0.00263429	0.10054
Hydrogenoanaerobacterium saccharovorans ADS32	0.00135168	0.419864	0.00339679	0.000393503	0.00177329	0.00140052	0.140299	0.733958	0.000531977	0.347067	0.0145212	0.00109098	0.000206163	0.00536332	0.00287819	4.23192	0.0890703	0.000109676	0.00432112	0.000908401	0.203997	7.35736e-05	0.000207533	1.59746e-05	0.00232574	0.25853
Oscillospiraceae bacterium RFS34	0.000529369	0.000615882	0.00218615	0.0295422	0.592677	0.00206721	0.000438965	0.000428095	0.00110792	0.000961868	0.0073639	2.65725	0.000668552	0.0190052	0.00123548	0.00302584	0.00218023	0.00649614	0.0139766	0.00030335	0.00281306	0.037513	0.153192	0.000418186	0.00218319	0.147333
Proteiniborus sp. ADS25	0.00571803	0.00963347	0.011317	0.00486968	0.00246092	2.59509e-05	0.0104695	0.00392937	0.000606852	0.00184482	0.00247227	0.00118048	2.37235e-05	0.000259098	0.00402026	0.00269073	0.00147763	0.00701852	5.90078e-05	2.63546	0.000363275	0.00187057	2.70357e-05	1.32066e-05	0.00216575	0.112825
Bacteroidales bacterium RFS3	0.000777329	0.00082491	0.000487954	1.02574	5.95498	1.35151	0.00118362	0.00223582	0.00314106	0.000629163	0.00052337	1.94518	0.0513243	0.0145388	0.00107777	0.00118562	0.000314907	0.0912886	0.00800416	0.00120239	6.16801e-05	0.86501	0.00898553	4.89082e-05	0.00171911	0.472094
Synergistes jonesii RFS11	0.00128871	0.0015853	0.000110949	1.76215	0.918432	1.79914	0.00125709	0.00116486	0.000807208	0.00021728	0.00099508	2.20183	9.33399	2.28393	0.00136606	0.000493346	0.000413691	0.446143	24.8914	0.00229789	0.000438201	0.466239	2.2894	9.45127e-05	0.00147568	1.93355
Tepidanaerobacter sp. ADS21	0.472081	0.420177	0.00286017	0.000974915	0.000745733	8.28948e-05	0.487027	0.0646912	0.000273116	0.00163487	0.00366383	0.000165959	0.000287271	0.00086336	0.598982	0.0020969	0.00103594	0.00428707	0.000397486	0.695845	0.000360554	0.0166708	0.000110706	8.82184e-05	0.0013354	0.115642
Bacteroidales bacterium ADS5	0.0157192	0.482577	0.000885495	0.00103794	0.00142737	0.000221628	0.113793	0.0110235	2.23341e-05	0.00134968	0.00179899	0.000650338	0.000450307	3.51479e-05	0.168999	0.00356953	0.00231757	0.00065792	0	1.37194	0.00137577	0.000458273	1.87926e-05	0.000495131	0.00119381	0.0908674
Bacilli bacterium RFSC1	0.000858824	0.00120279	0.00115821	0.00120952	0.00282234	0.00042359	0.000520174	0.000573642	0.00309192	0.000695103	0.00103682	0.00340548	0.000341839	0.000727827	0.00124629	0.00208873	0.00181279	0.00333516	0.000778487	0.00133223	0.000603286	0.0022693	0.000844692	7.00427	0.0011805	0.293194
Atopobiaceae bacterium RFS18	0.000305447	0.000518094	0.000288753	0.00103808	0.00251445	0.0514269	0.000336859	0.000153066	1.17085	0.000513001	0.000912476	0.00400935	0.217176	2.31345	0.000523948	0.000862962	0.000942717	0.000523997	0.100065	0.000623017	0.00101184	0.00086143	0.0565293	0.156984	0.000927597	0.170101
Proteiniphilum sp. RFS6	0.0076524	0.0243937	0.000483601	0.000481201	0.000266483	9.76958e-05	0.131177	0.0985767	5.58993e-05	0.000538726	0.00134502	0.000245945	0.00428448	4.46158e-05	0.00884007	0.00128937	0.000946409	4.05105	0.000168953	0.0335623	0.000723873	0.00136147	2.2026e-05	8.46948e-06	0.000835141	0.181984
Thermoproteota archaeon ADS1	0.558612	0.307301	0.254958	2.60473e-05	3.14867e-05	0	0.024099	0.0355354	0	0.479568	0.388927	8.17861e-06	0	0	0.0913107	1.11704	0.0253743	1.0317e-05	3.17681e-05	0.474164	0.00100034	2.0448e-05	2.00068e-05	0.000646803	0.00082357	0.156612
Clostridia bacterium RFS32	0.000216022	0.000292381	0.000192281	0.000693649	0.0114954	0.00628285	0.000130946	0.000138663	0.817836	0.000244173	0.00253115	0.00320696	0.0028475	0.0299726	0.000443404	0.000703392	0.00085086	0.000646573	1.6149	0.000147732	0.000522628	0.114609	0.00451855	0.000260607	0.00069852	0.108903
Ruminococcus sp. RFS36	9.20217e-05	0.000181212	0.000199777	0.00543366	0.244214	0.119381	0.000136725	0.000154409	0.169546	0.000168105	0.000849402	0.014191	0.0207262	1.31604	0.000157316	0.000401313	0.000281441	0.00513045	0.0543522	8.50687e-05	0.00038222	0.00400625	0.278901	0.000265628	0.000625357	0.0931365
Kandleria vitulina RFS21	0.000374989	0.000518698	0.000399881	0.265439	0.722796	0.000460414	0.000235217	0.000201037	0.000438747	0.000398136	0.000242826	0.856476	0.00712739	0.00623595	0.000204304	0.000744057	0.000372493	0.814697	0.000371568	0.000446819	0.00062137	0.629478	0.1956	0.00847528	0.000489556	0.146348
Propionibacterium ruminifibrarum RFS14	0.000103657	0.000280438	3.63303e-05	0.00799069	0.0207071	0.350095	0.000164099	0.000160466	0.000568061	0.000128461	0.000807839	0.0225593	0.346075	1.60461	0.000165929	0.00032042	0.000216913	0.0265643	2.38358	0.00017357	0.000409632	0.0128452	0.189361	0.00034967	0.000488847	0.207011
Candidatus Cloacimonetes bacterium ADS14	0.132997	1.08979	0.000431908	0.000361458	8.92941e-05	1.02361e-05	0.328737	0.011472	7.55596e-06	0.00214457	0.00222798	1.99133e-05	0.000392889	3.08094e-06	0.096669	0.00201197	0.00652779	0.000201401	1.12723e-05	1.02915	0.000491162	0.00042354	1.4908e-05	1.65066e-05	0.000427724	0.112675
Clostridiales bacterium RFS24	0.000220823	0.000306388	0.000133647	0.00291375	0.00667915	0.000899592	0.000398746	0.000255083	0.00079484	0.000243762	0.0014638	2.69184	0.000456518	0.00570173	0.000134153	0.000222685	0.00016728	0.0353489	0.00397293	0.000236458	0.000228531	0.00129879	0.00131197	0.000160506	0.000427632	0.114808
Acholeplasmataceae bacterium ADS19	0.200356	0.395816	0.0263539	0	0.000111206	0	0.366293	0.159264	1.59938e-05	0.00103427	0.000172334	0.000147669	0	4.01403e-05	0.463827	2.59382	0.000835803	0.000331658	0	0.205633	0.000615226	1.56275e-05	1.41937e-05	0.000272394	0.000302026	0.183957
Bacteroidales bacterium RFS4	0.000175696	0.000210022	6.07626e-05	0.00385115	1.47046	1.31325	0.000248308	0.000162242	11.9084	0.000152864	0.000298703	4.13828	0.000201541	0.000655179	0.000234625	0.000207811	0.000210935	0.804584	0.000539893	0.000280906	9.40377e-05	0.11535	2.9211	0.000199806	0.000264607	0.944966
Methanomicrobium mobile RFS2	9.97965e-05	0	1.96147e-05	0.00674646	5.67028	6.13996	6.52978e-05	6.07172e-05	6.63085	6.982e-06	5.41856e-05	8.83384	0.000676416	12.0223	1.73678e-05	0.00012439	0.000164295	0.00397509	14.5025	2.48729e-05	0	0.0141908	5.1392	0.000251982	0.000208138	2.45689
Thermoplasmata archaeon RFS1	1.11369e-05	7.27467e-05	0.000277509	0.000108516	0.00319207	2.47557	8.42024e-06	4.44396e-06	1.16653	0	0	0.00655456	0.000270771	0.0107487	3.07082e-05	9.10428e-06	0	2.77738e-05	0.000634208	3.11365e-05	5.30074e-06	4.61313e-05	0.00692377	5.70229e-05	5.15771e-05	0.152963
unmapped	26.6417	34.913	30.1604	17.4076	26.1203	10.3343	33.501	29.7719	14.6565	33.9022	33.2991	17.9135	10.1084	21.1429	33.8817	29.8721	26.1665	26.1232	16.582	32.4518	34.8494	13.328	7.48829	26.1791	26.1728	24.4498

## Sheet: BlastP_alignments
Translated MAG proteins (annotated with RAST-Tk) were aligned via Protein BLAST to known plastics-active enzymes found in the PAZy database. Sequences were also run on InterPro to evaluate whether sequences contained the same domains as the reference plastics-active enzymes (using Pfam). Results have been filtered to include only those with at least 25% identity, an E-value less than 10-5, and qu…
MAG KBase Label with Coding Sequence Designation	MAG NCBI name	MAG protein Pfam domain(s)	Subject	Max Score	Total Score	Query Coverage	E value	Percent Identity	Accesssion Length	NCBI Reference	Subject Pfam domain
bin.34-AD-only.fa_assembly.RAST (CDS.1799)	Enterococcus lactis ADS18	alpha/beta hydrolase fold (PF00561)	MULTISPECIES: prolyl oligopeptidase family serine peptidase [Bacillaceae]	135	135	0.82	2e-43	0.3709	256	WP_041846030.1	prolyl oligopeptidase family (PF00326)
bin.2-rumen-withoutS24.fa_assembly.RAST (CDS.2403)	Enterococcus hirae RFS20	alpha/beta hydrolase fold (PF00561)	MULTISPECIES: prolyl oligopeptidase family serine peptidase [Bacillaceae]	132	132	0.83	3e-42	0.3682	256	WP_041846030.1	prolyl oligopeptidase family (PF00326)
bin.2-rumen-withoutS24.fa_assembly.RAST (CDS.585)	Enterococcus hirae RFS20	alpha/beta hydrolase fold (PF00561)	putative esterase YtxM [Caldibacillus thermoamylovorans]	85.5	85.5	0.95	2e-24	0.2814	266	CEE00769.1	alpha/beta hydrolase fold (PF00561)
bin.34-AD-only.fa_assembly.RAST (CDS.1156)	Enterococcus lactis ADS18	alpha/beta hydrolase fold (PF00561)	putative esterase YtxM [Caldibacillus thermoamylovorans]	72	72	0.94	1e-19	0.251	266	CEE00769.1	alpha/beta hydrolase fold (PF00561)
bin.8-AD-only.fa_assembly.RAST (CDS.2228)	Desulfovibrionaceae bacterium ADS11	alpha/beta hydrolase fold (PF00561)	putative esterase YtxM [Caldibacillus thermoamylovorans]	70.5	70.5	0.84	1e-18	0.2537	266	CEE00769.1	alpha/beta hydrolase fold (PF00561)
bin.57-rumen-withoutS24.fa_assembly.RAST (CDS.2805)	Proteiniphilum acetatigenes RFS7	alpha/beta hydrolase fold (PF00561)	putative esterase YtxM [Caldibacillus thermoamylovorans]	50.8	50.8	0.94	5e-12	0.2544	266	CEE00769.1	alpha/beta hydrolase fold (PF00561)
bin.87-AD-only.fa_assembly.RAST (CDS.2207)	Pseudoflavonifractor sp. ADS35	serine aminopeptidase (PF12146)	alpha/beta fold hydrolase [Holdemanella biformis]	340	340	0.94	2e-123	0.6371	259	WP_118011433.1	serine aminopeptidase, S33 (PF12146)
bin.11-rumen-withoutS24.fa_assembly.RAST (CDS.948)	Erysipelotrichaceae bacterium RFS22	prolyl oligopeptidase family (PF00326)	alpha/beta fold hydrolase [Holdemanella biformis]	328	328	0.99	6e-119	0.6178	259	WP_118011433.1	serine aminopeptidase, S33 (PF12146)
bin.17-rumen-withoutS24.fa_assembly.RAST (CDS.647)	Slackia heliotrinireducens RFS16	prolyl oligopeptidase family (PF00326)	alpha/beta fold hydrolase [Holdemanella biformis]	303	303	0.99	7e-109	0.5451	259	WP_118011433.1	serine aminopeptidase, S33 (PF12146)
bin.57-rumen-withoutS24.fa_assembly.RAST (CDS.2132)	Proteiniphilum acetatigenes RFS7	serine aminopeptidase, S33 (PF12146)	alpha/beta fold hydrolase [Holdemanella biformis]	53.9	53.9	0.74	6e-13	0.2689	259	WP_118011433.1	serine aminopeptidase, S33 (PF12146)
bin.15-rumen-withoutS24.fa_assembly.RAST (CDS.177)	Kandleria vitulina RFS21	prolyl oligopeptidase family (PF00326)	alpha/beta fold hydrolase [Holdemanella biformis]	37.4	37.4	0.7	1e-07	0.2574	259	WP_118011433.1	serine aminopeptidase, S33 (PF12146)
bin.87-AD-only.fa_assembly.RAST (CDS.2207)	Pseudoflavonifractor sp. ADS35	serine aminopeptidase, S33 (PF12146)	MAG: alpha/beta hydrolase [Candidatus Bathyarchaeota archaeon]	121	121	0.86	6e-38	0.3279	262	RLI42440.1	prolyl oligopeptidase family (PF00326)
bin.11-rumen-withoutS24.fa_assembly.RAST (CDS.948)	Erysipelotrichaceae bacterium RFS22	prolyl oligopeptidase family (PF00326)	MAG: alpha/beta hydrolase [Candidatus Bathyarchaeota archaeon]	120	120	0.98	2e-37	0.3156	262	RLI42440.1	prolyl oligopeptidase family (PF00326)
bin.17-rumen-withoutS24.fa_assembly.RAST (CDS.647)	Slackia heliotrinireducens RFS16	prolyl oligopeptidase family (PF00326)	MAG: alpha/beta hydrolase [Candidatus Bathyarchaeota archaeon]	119	119	0.95	7e-37	0.3358	262	RLI42440.1	prolyl oligopeptidase family (PF00326)
bin.42-AD-only.fa_assembly.RAST (CDS.2376)	Deltaproteobacteria bacterium ADS10	alpha/beta hydrolase fold (PF00561)	MAG: alpha/beta hydrolase [Candidatus Bathyarchaeota archaeon]	61.6	61.6	0.73	1e-15	0.2656	262	RLI42440.1	prolyl oligopeptidase family (PF00326)
bin.50-rumen-withoutS24.fa_assembly.RAST (CDS.1399)	Clostridium sulfidigenes RFS28	serine aminopeptidase, S33 (PF12146)	MAG: alpha/beta hydrolase [Candidatus Bathyarchaeota archaeon]	47	47	0.71	8e-11	0.2637	262	RLI42440.1	prolyl oligopeptidase family (PF00326)
bin.9-AD-only.fa_assembly.RAST (CDS.3413)	[Clostridium] citroniae ADS31	serine aminopeptidase, S33 (PF12146); serine hydrolase (FSH1) (PF03959)	MAG: alpha/beta hydrolase [Candidatus Bathyarchaeota archaeon]	41.2	41.2	0.69	9e-09	0.25	262	RLI42440.1	prolyl oligopeptidase family (PF00326)
bin.49-AD-only.fa_assembly.RAST (CDS.823)	[Clostridium] asparagiforme ADS30	prolyl oligopeptidase family (PF00326)	MAG: alpha/beta hydrolase [Candidatus Bathyarchaeota archaeon]	38.9	38.9	0.63	4e-08	0.2535	262	RLI42440.1	prolyl oligopeptidase family (PF00326)
bin.57-rumen-withoutS24.fa_assembly.RAST (CDS.2805)	Proteiniphilum acetatigenes RFS7	alpha/beta hydrolase fold (PF00561)	Hydrolase, alpha/beta fold family [Alcanivorax borkumensis]	124	124	0.94	2e-38	0.2789	305	Q0VLQ1	alpha/beta hydrolase fold (PF00561)
bin.51-AD-only.fa_assembly.RAST (CDS.2786)	Desulfovibrio aminophilus ADS13	alpha/beta hydrolase family (PF12697)	Hydrolase, alpha/beta fold family [Alcanivorax borkumensis]	70.5	70.5	0.67	2e-18	0.2763	305	Q0VLQ1	alpha/beta hydrolase fold (PF00561)
bin.8-AD-only.fa_assembly.RAST (CDS.2228)	Desulfovibrionaceae bacterium ADS11	alpha/beta hydrolase fold (PF00561)	Hydrolase, alpha/beta fold family [Alcanivorax borkumensis]	70.9	70.9	0.77	1e-18	0.2852	305	Q0VLQ1	alpha/beta hydrolase fold (PF00561)
bin.24-rumen-withoutS24.fa_assembly.RAST (CDS.1031)	Anaerovoracaceae bacterium RFS23	alpha/beta hydrolase fold (PF00561); rubrerythrin (PF02915)	Hydrolase, alpha/beta fold family [Alcanivorax borkumensis]	56.6	56.6	0.59	1e-13	0.2648	305	Q0VLQ1	alpha/beta hydrolase fold (PF00561)
bin.49-AD-only.fa_assembly.RAST (CDS.2219)	[Clostridium] asparagiforme ADS30	alpha/beta hydrolase fold (PF00561)	Hydrolase, alpha/beta fold family [Alcanivorax borkumensis]	38.1	38.1	0.87	6e-08	0.2595	305	Q0VLQ1	alpha/beta hydrolase fold (PF00561)
bin.40-AD-only.fa_assembly.RAST (CDS.857)	Lawsonibacter hominis ADS36	alpha/beta hydrolase fold (PF00561)	Hydrolase, alpha/beta fold family [Alcanivorax borkumensis]	37.7	37.7	0.87	8e-08	0.2528	305	Q0VLQ1	alpha/beta hydrolase fold (PF00561)
bin.28-AD-only.fa_assembly.RAST (CDS.288)	Macellibacteroides fermentans ADS7	serine aminopeptidase, S33 (PF12146)	MULTISPECIES: alpha/beta fold hydrolase [Bacillaceae]	41.2	41.2	0.56	8e-09	0.2539	240	WP_034767800.1	alpha/beta hydrolase fold (PF00561)
bin.2-rumen-withoutS24.fa_assembly.RAST (CDS.585)	Enterococcus hirae RFS20	alpha/beta hydrolase fold (PF00561)	MULTISPECIES: alpha/beta fold hydrolase [Bacillaceae]	38.1	38.1	0.89	5e-08	0.2511	240	WP_034767800.1	alpha/beta hydrolase fold (PF00561)
bin.11-rumen-withoutS24.fa_assembly.RAST (CDS.948)	Erysipelotrichaceae bacterium RFS22	prolyl oligopeptidase family (PF00326)	alpha/beta fold hydrolase [Clostridiales bacterium AM23-16LB]	79.7	79.7	0.9	3e-22	0.298	270	RGD93181.1	prolyl oligopeptidase family (PF00326)
bin.87-AD-only.fa_assembly.RAST (CDS.2207)	Pseudoflavonifractor sp. ADS35	serine aminopeptidase, S33 (PF12146)	alpha/beta fold hydrolase [Clostridiales bacterium AM23-16LB]	67.8	67.8	0.87	6e-18	0.2686	270	RGD93181.1	prolyl oligopeptidase family (PF00326)
bin.17-rumen-withoutS24.fa_assembly.RAST (CDS.647)	Slackia heliotrinireducens RFS16	prolyl oligopeptidase family (PF00326)	alpha/beta fold hydrolase [Clostridiales bacterium AM23-16LB]	67.4	67.4	0.78	8e-18	0.2731	270	RGD93181.1	prolyl oligopeptidase family (PF00326)
bin.57-rumen-withoutS24.fa_assembly.RAST (CDS.2132)	Proteiniphilum acetatigenes RFS7	serine aminopeptidase, S33 (PF12146)	alpha/beta fold hydrolase [Clostridiales bacterium AM23-16LB]	48.5	48.5	0.77	3e-11	0.256	270	RGD93181.1	prolyl oligopeptidase family (PF00326)
bin.16-AD-only.fa_assembly.RAST (CDS.976)	Clostridium paraputrificum ADS27	serine aminopeptidase, S33 (PF12146)	alpha/beta fold hydrolase [Clostridiales bacterium AM23-16LB]	43.9	43.9	0.6	1e-09	0.2596	270	RGD93181.1	prolyl oligopeptidase family (PF00326)

## Sheet: dbCANsub-RFS6
dbCAN subfam	Subfam Composition	Subfam EC	Substrate	Profile Length	Gene ID	Gene Length	E Value	Profile Start	Profile End	Gene Start	Gene End	Coverage
GH109_e5	GH109:463	-	-	399	c_000000017004_116	471	6e-195	1	398	54	460	0.994987
PL8_e32	PL8:15|PL8_3:1	-	-	251	c_000000017004_22	746	1e-125	1	250	366	615	0.992032
PL40_e0	PL40:26	-	-	869	c_000000017004_23	885	2.2e-272	2	867	7	875	0.995397
PL35_e10	PL35:16	-	-	175	c_000000017004_24	630	6.4e-86	1	175	405	579	0.994286
GH88_e11	GH88:672|PL38:10|GH29:7|GH154:5|PL8_3:1	3.2.1.-:3	host glycan	324	c_000000017004_25	415	1.4e-150	2	323	80	400	0.990741
GT4_e2334	GT4:23	-	-	146	c_000000017004_65	403	7.3e-35	1	145	183	332	0.986301
GH23_e228	GH23:17|CBM50:1	-	-	88	c_000000017004_68	166	1.5e-34	1	88	28	115	0.988636
GT4_e1535	GT4:69	-	-	146	c_000000017004_78	416	1.1e-55	1	144	239	377	0.979452
GT2	GT2:27|GT4:1	-	-	130	c_000000017004_80	296	1.1e-53	1	130	5	188	0.992308
GT2	GT2:6	-	-	125	c_000000017004_80	296	9.1e-19	51	124	109	184	0.584
GH19_e144	GH19:18	-	-	104	c_000000017235_72	246	1.7e-35	1	104	42	134	0.990385
GT4_e656	GT4:12	-	-	149	c_000000017235_85	363	2.3e-35	3	142	192	337	0.932886
GT4_e150	GT4:11	-	-	140	c_000000017235_86	312	6.1e-49	2	138	137	273	0.971429
GT4_e782	GT4:5	-	-	154	c_000000017235_89	378	9.8e-53	1	154	196	349	0.993506
GH23_e63	GH23:115	-	-	135	c_000000019704_5	326	3.4e-64	1	134	97	230	0.985185
CBM67_e3	CBM67:11|GH78:11	-	rhamnose	180	c_000000020381_16	898	1.3e-86	1	179	145	323	0.988889
GH78_e29	GH78:133|CBM67:9	-	-	510	c_000000020381_16	898	8.3e-274	1	510	348	857	0.998039
CBM67_e28	CBM67:192|GH78:190|CBM0:1|CBM66:1	3.2.1.40:1	rhamnose	186	c_000000020381_17	931	3.7e-37	2	178	150	336	0.946237
GH78_e63	GH78:14|CBM67:2|GH160:1	-	-	528	c_000000020381_17	931	9.4e-284	2	527	363	889	0.994318
CBM67_e28	CBM67:192|GH78:190|CBM0:1|CBM66:1	3.2.1.40:1	rhamnose	186	c_000000020381_7	953	1.2e-45	1	178	163	340	0.951613
GH78_e79	GH78:6|CBM67:1	-	-	534	c_000000020381_7	953	8.3e-264	2	532	370	910	0.992509
GH13_e24	GH13:58	-	sucrose	279	c_000000023638_29	452	8.3e-132	1	278	54	332	0.992832
GH92_e16	GH92:68	-	-	482	c_000000023638_5	734	1.7e-247	5	481	252	729	0.987552
CE15_e10	CE15:113|GH78:2|CE0:1	3.2.1.40:2	-	389	c_000000023638_6	418	6.4e-172	1	389	34	416	0.997429
GH92_e23	GH92:83	-	-	495	c_000000023638_7	762	1.3e-236	2	494	253	744	0.993939
GT2	GT2:12	-	-	168	c_000000025181_15	306	4.1e-63	1	167	11	187	0.988095
GT4_e1043	GT4:18	-	-	161	c_000000025181_28	411	5.3e-31	2	159	226	377	0.975155
GT2	GT2:387	-	-	162	c_000000025181_30	317	9e-80	1	161	5	166	0.987654
GH13_e102	GH13:48	3.2.1.54:1|3.2.1.135:1	sucrose, starch, starch	320	c_000000025561_23	610	4.6e-161	1	319	160	477	0.99375
CBM48_e54	CBM48:183|GH13:183	-	glycogen	77	c_000000025561_24	781	9.3e-21	2	76	180	264	0.961039
GH13_e156	GH13:242|CBM48:233|GH13_30:1	-	sucrose	313	c_000000025561_24	781	5e-135	2	313	331	645	0.99361
GT28_e43	GT28:568	-	-	161	c_000000025561_9	367	1.1e-59	1	160	192	353	0.987578
GH30_e5	GH30_8:10	-	-	365	c_000000028567_1	532	5e-154	2	359	125	479	0.978082
GH43_e326	GH43_4:43	3.2.1.-:1|3.2.1.99:1	xylan, arabinan	313	c_000000028567_14	504	1.3e-184	1	313	63	375	0.996805
CBM4_e6	CBM4:22|GH10:22|CBM0:7	3.2.1.8:5	xylan, beta-glucan	122	c_000000028567_2	729	3.1e-22	1	121	303	437	0.983607
GH10_e5	GH10:38|CBM4:15|CBM0:9	3.2.1.8:4	xylan	262	c_000000028567_2	729	1.3e-125	1	262	469	725	0.996183
GH51_e47	GH51:642|GH43_34:9|CE6:3|GH43_18:3|GH43_22:3|GH43_4:3|GH43:2|GH43_29:2|CBM5:1|CBM66:1|GH0:1|CBM84:1|CBM0:1	3.2.1.55:5	arabinan	468	c_000000028567_22	874	4.5e-184	3	467	415	871	0.991453
GH43_e186	GH43_19:87|GH43_9:78|GH43_34:6|GH97:3|GH43:3|GH43_18:1	-	-	231	c_000000028567_23	355	5.3e-92	1	231	79	334	0.995671
GH51_e47	GH51:642|GH43_34:9|CE6:3|GH43_18:3|GH43_22:3|GH43_4:3|GH43:2|GH43_29:2|CBM5:1|CBM66:1|GH0:1|CBM84:1|CBM0:1	3.2.1.55:5	arabinan	468	c_000000028567_26	654	3.5e-195	2	465	182	649	0.989316
CE11_e18	CE11:339	-	-	269	c_000000028567_42	461	2e-119	1	268	4	296	0.992565
GH43_e183	GH43_4:57	3.2.1.99:2	arabinan	363	c_000000028567_9	556	5.5e-172	1	358	66	433	0.983471
GH109_e5	GH109:463	-	-	399	c_000000031508_12	474	4.1e-194	1	397	56	462	0.992481
GH93_e16	GH93:5|CBM13:1|CBM61:1	-	-	307	c_000000034025_38	562	4.8e-26	3	306	60	365	0.986971
GH43_e199	GH43_31:69|GH43:7	-	-	260	c_000000034025_42	318	4.3e-148	1	260	37	296	0.996154
GH29_e30	GH29:1257|CBM32:104|CBM0:3|GH33:3|CBM6:1|CBM9:1|CE3:1|GH136:1|GH0:1|CBM47:1|GT1:1	3.2.1.111:8|3.2.1.51:3	host glycan, host glycan	301	c_000000034990_104	496	9.7e-137	2	300	53	370	0.990033
CE9_e78	CE9:112	-	-	382	c_000000034990_45	401	3e-189	2	381	8	389	0.992147
CE20_e33	CE20:279|GH33:1|CBM35:1	-	-	256	c_000000034990_68	639	1.4e-80	1	254	97	529	0.988281
GH67_e0	GH67:722	3.2.1.139:4|3.2.1.131:3|3.2.1.-:1	xylan, xylan	668	c_000000034990_72	680	0	75	667	64	655	0.886228
GH30_e67	GH30_4:32	3.2.1.38:1	beta-fucosides	491	c_000000037964_10	531	4.6e-238	1	491	40	528	0.997963
GH2_e30	GH2:674|CBM51:7|CBM67:1	-	-	866	c_000000037964_22	1036	0	4	865	56	913	0.994226
GH31_e94	GH31:154	3.2.1.177:4	xyloglucan	461	c_000000037964_3	813	5e-236	1	461	217	712	0.997831
GT92_e3	GT92:11	-	-	207	c_000000040871_12	327	3.6e-105	1	207	94	301	0.995169
CE1_e22	CE1:6|CBM48:2|CE0:2	-	-	206	c_000000040924_138	547	2.2e-26	3	199	326	529	0.951456
CE1_e22	CE1:6|CBM48:2|CE0:2	-	-	206	c_000000040924_142	294	5.1e-36	3	203	47	281	0.970874
GH43_e281	GH43:9|GH43_18:7	-	-	240	c_000000052965_52	374	1.6e-24	2	239	87	325	0.9875
GH16_e240	GH16_3:45|GH16:4|GH16_24:1|CBM88:1	3.2.1.39:1	beta-glucan	230	c_000000052965_66	374	8.3e-109	2	230	137	371	0.991304
GH95_e19	GH95:153|GH43_18:1	-	-	746	c_000000060559_146	819	0	3	745	30	782	0.994638
GH3_e1	GH3:5872|GH16:4|CBM6:2|GH144:1	3.2.1.21:20|3.2.1.-:6	beta-glucan, beta-glucan	222	c_000000060559_148	781	7e-87	1	221	122	347	0.990991
GH5_e108	GH5_4:135|CBM13:9|CBM88:1|CBM10:1|CBM2:1	3.2.1.4:3	beta-glucan	298	c_000000060559_86	565	3.7e-137	1	297	241	534	0.993289
GH2_e127	GH2:646|CBM32:8|CBM35:1	3.2.1.23:2	beta-galactan	717	c_000000060559_91	840	0	5	715	23	774	0.990237
GH78_e14	GH78:99	-	-	493	c_000000060834_7	590	2.1e-246	1	493	91	587	0.997972
GH36_e9	GH36:29	-	-	575	c_000000071446_2	697	3.6e-282	1	569	91	663	0.987826
GH2_e122	GH2:308|CBM57:2	3.2.1.31:1	beta-glucuronan	592	c_000000071848_13	678	2.3e-282	2	591	20	608	0.994932
CBM20_e2	CBM20:404|GH77:401	2.4.1.25:4	starch	93	c_000000075620_144	890	2.4e-21	3	90	3	86	0.935484
CBM20_e2	CBM20:404|GH77:401	2.4.1.25:4	starch	93	c_000000075620_144	890	1.7e-17	6	90	132	217	0.903226
GH77_e22	GH77:485|CBM20:400	2.4.1.25:5	starch	646	c_000000075620_144	890	4.2e-290	1	643	245	885	0.993808
GH106_e37	GH106:16	-	-	717	c_000000075620_154	1105	0	1	716	362	1079	0.997211
GT51_e160	GT51:316	-	-	185	c_000000076428_13	799	2.2e-82	2	185	77	258	0.989189
GH30_e41	GH30_3:104|GH30:1	3.2.1.75:1	beta-glucan	426	c_000000076428_21	505	3.2e-239	2	426	75	503	0.995305
GH43_e263	GH43_26:10|CBM35:1	-	-	298	c_000000076428_32	456	5.2e-124	1	298	120	436	0.996644
GH105_e43	GH105:132	-	-	310	c_000000076428_38	386	4e-153	2	309	73	382	0.990323
GT4_e3606	GT4:10|GT2:1	-	-	154	c_000000076473_29	415	2.9e-43	2	152	229	381	0.974026
GT6_e11	GT6:6	-	-	221	c_000000076473_34	761	8.5e-43	2	210	4	213	0.941176
GT11_e40	GT11:171|GT6:2|GT2:1	2.4.1.69:1	-	283	c_000000076473_34	761	4.8e-78	2	283	261	537	0.992933
GH43_e0	GH43_10:1191|GH43_12:66|GH28:13|GH43:5	3.2.1.55:2|3.2.1.37:1	xylan, xylan	269	c_000000076884_14	539	4.6e-140	1	269	38	307	0.996283
CBM91_e10	CBM91:1294|GH43_10:1290|GH43:2|CBM6:1	-	xylan	195	c_000000076884_14	539	1.7e-71	1	194	341	537	0.989744
GH28_e64	GH28:285|CE12:17|PL9_1:2	3.2.1.67:1	pectin	396	c_000000076884_18	559	1.4e-183	2	394	80	474	0.989899
GH29_e10	GH29:112|CBM47:1	-	-	314	c_000000076884_41	697	3.1e-165	3	313	22	332	0.987261
CBM6_e41	CBM6:7|GH5:1	-	beta-glucan, xylan, cellulose	136	c_000000076884_72	355	4.8e-34	1	135	213	351	0.985294
CBM48_e32	CBM48:1020|GH13_8:992|GH13:3|GT4:2|GH28:2	2.4.1.18:166	glycogen	89	c_000000077200_13	671	9.5e-29	1	89	51	133	0.988764
GH13_e20	GH13_8:470|CBM48:339|GH13:16|GT4:1|GH28:1	2.4.1.18:50	sucrose, alpha-glucan	293	c_000000077200_13	671	3.7e-141	1	293	218	511	0.996587
CBM48_e85	CBM48:31|CE0:30|CE1:1	-	glycogen	66	c_000000079601_100	391	9e-21	1	66	40	107	0.984848
CE1_e22	CE1:6|CBM48:2|CE0:2	-	-	206	c_000000079601_100	391	3.4e-47	2	205	157	382	0.985437
CBM67_e27	CBM67:9|GH78:9	-	rhamnose	168	c_000000079601_113	925	3.5e-47	5	166	165	331	0.958333
GH78_e56	GH78:12	-	-	519	c_000000079601_113	925	5.9e-221	3	518	362	878	0.992293
GH95_e1	GH95:1763|CBM13:26|CBM2:14|CE6:11|CBM6:7|CBM32:5|CE8:2|GH29:1|CE12:1|CBM5:1|GH1:1	3.2.1.-:3|3.2.1.63:2	pectin, xylan, xyloglucan, host glycan	743	c_000000079601_120	860	7.4e-293	3	732	26	816	0.981157
GH57_e10	GH57:204	-	-	319	c_000000079601_43	446	1.9e-165	1	318	7	324	0.99373
CE1_e22	CE1:6|CBM48:2|CE0:2	-	-	206	c_000000079601_67	278	2.9e-23	3	202	40	257	0.966019
GH159_e6	GH159:30	-	-	219	c_000000082713_14	138	2e-18	135	216	2	83	0.369863
GH159_e7	GH159:35|GH27:1|GH115:1	-	-	219	c_000000082713_15	150	5.1e-34	2	116	33	149	0.520548
GH2_e154	GH2:30	-	-	499	c_000000082713_17	927	8.4e-215	1	499	36	526	0.997996
GH15_e39	GH15:132	-	-	363	c_000000086804_16	599	4.1e-183	1	363	221	584	0.997245
PL12_e38	PL12_3:35|PL12:12|GT4:1	-	-	137	c_000000089097_19	544	1.2e-20	10	136	334	456	0.919708
GH3_e165	GH3:569	3.2.1.21:33|3.2.1.37:3|3.2.1.-:3|3.2.1.74:1	beta-glucan, xylan, beta-glucan, beta-glucan	217	c_000000092997_26	773	2.7e-110	2	217	73	288	0.990783
CBM48_e68	CBM48:192|CE0:190|CE6:12|GH10:3|CE1:2|GH62:1	3.1.1.73:1|3.2.1.55:1|3.2.1.8:1	glycogen	61	c_000000092997_27	403	3.3e-18	2	61	40	116	0.967213
CE1_e22	CE1:6|CBM48:2|CE0:2	-	-	206	c_000000092997_27	403	5.6e-48	2	206	166	397	0.990291
GH3_e7	GH3:152	-	-	222	c_000000093092_20	768	1.3e-106	1	222	114	339	0.995495
GH144_e1	GH144:450|GH3:1	3.2.1.71:1|3.2.1.214:1	beta-glucan, beta-glucan	412	c_000000093092_21	457	3.2e-222	1	411	43	453	0.995146
CBM67_e3	CBM67:11|GH78:11	-	rhamnose	180	c_000000101781_24	872	3.6e-60	2	177	143	319	0.972222
GH78_e28	GH78:32	-	-	508	c_000000101781_24	872	3.4e-246	1	506	347	852	0.994094
GH105_e14	GH105:89|CBM32:1|PL8:1|CE12:1	3.2.1.-:2	pectin	306	c_000000101781_5	365	7.6e-137	2	306	49	362	0.993464
GH99_e5	GH99:41	-	-	307	c_000000107112_29	415	1.2e-125	1	307	51	354	0.996743
GH97_e7	GH97:50	-	-	651	c_000000107112_30	668	0	4	650	19	664	0.99232
CBM32_e232	CBM32:39	-	host glycan	124	c_000000109372_4	385	5e-37	11	123	264	376	0.903226
GH2_e85	GH2:6	-	-	773	c_000000112554_121	886	0	1	772	30	800	0.997413
GH172_e6	GH172:45	-	-	254	c_000000112554_142	400	1.4e-136	2	254	101	353	0.992126
GH97_e5	GH97:103	3.2.1.22:1	alpha-glucan	633	c_000000112554_148	655	0	4	633	18	654	0.993681
GH43_e147	GH43_34:350|GH43_3:101|CBM66:38|GH92:10|CBM32:3|GH3:2|GH43:1|CBM84:1|CBM42:1	3.2.1.146:1	beta-galactan	280	c_000000112554_57	328	8.5e-138	1	279	33	311	0.992857
GH123_e2	GH123:75	-	-	533	c_000000112554_59	579	5.4e-280	1	532	45	578	0.996248
GH136_e17	GH136:8|CBM9:2	-	-	486	c_000000112554_83	837	2.3e-198	1	486	41	524	0.997942
GH173_e1	GH173:29	-	-	270	c_000000112554_87	508	1.7e-90	1	270	82	355	0.996296
GT51_e13	GT51:429	-	-	160	c_000000112554_96	803	6e-76	2	159	86	242	0.98125
CE11_e18	CE11:339	-	-	269	c_000000117174_87	313	1.6e-110	1	268	4	296	0.992565
GT3_e2	GT3:273|GT35:70	-	-	338	c_000000121655_124	570	8.5e-156	1	337	15	352	0.994083
GH2_e137	GH2:343|CBM32:1|CBM67:1	3.2.1.23:2	beta-galactan	607	c_000000121655_215	829	4.6e-299	2	607	22	626	0.996705
GH43_e254	GH43_34:17|CBM32:16|GH43:2|CBM13:1|GH43_30:1	-	-	281	c_000000121655_223	439	1.1e-52	1	280	27	285	0.992883
CBM32_e8	CBM32:21|GH43_34:21	-	host glycan	109	c_000000121655_223	439	5.5e-21	6	107	321	422	0.926606
GH130_e20	GH130:130	3.2.1.197:4	-	311	c_000000121655_41	392	1.2e-155	2	311	70	386	0.993569
GH130_e2	GH130:87	-	-	341	c_000000121655_43	348	1.3e-177	1	341	7	347	0.997067
GH51_e37	GH51:5	-	-	487	c_000000121655_68	536	7.7e-119	2	481	35	508	0.983573
GH51_e1	GH51:33	3.2.1.55:4	arabinan	503	c_000000121655_69	536	1.3e-133	7	502	41	532	0.984095
GT2	GT2:11	-	-	190	c_000000121655_78	392	5.7e-79	1	189	31	220	0.989474
GH2_e51	GH2:27	-	-	694	c_000000123845_1	563	6.9e-246	298	694	1	398	0.570605
GH125_e1	GH125:855|GH92:2	3.2.1.-:4	alpha-mannan	401	c_000000127525_19	483	6e-219	1	400	69	468	0.995012
GH92_e18	GH92:769	3.2.1.113:6|3.2.1.-:1	host glycan, host glycan	509	c_000000127525_20	765	5.1e-273	2	509	240	746	0.996071
GT1_e137	GT1:124	-	-	306	c_000000127525_26	360	5.6e-91	1	305	20	326	0.993464
GH43_e74	GH43_33:86|GH43_31:7|GH43:2	-	-	320	c_000000017004_120	375	3.8e-163	1	319	44	360	0.99375
GT19_e2	GT19:889	-	-	349	c_000000017004_53	379	1.4e-151	1	349	5	360	0.997135
GT4_e440	GT4:17	-	-	150	c_000000017004_62	402	5.6e-61	3	150	225	372	0.98
GH140_e2	GH140:16	-	-	403	c_000000020381_13	539	6.8e-88	8	402	134	532	0.977667
CBM67_e27	CBM67:9|GH78:9	-	rhamnose	168	c_000000020381_15	924	3.8e-69	3	167	195	358	0.97619
GH78_e43	GH78:163|CBM67:8|GH137:1	3.2.1.40:1	alpha-rhamnoside	515	c_000000020381_15	924	5.1e-221	5	515	390	886	0.990291
CBM67_e28	CBM67:192|GH78:190|CBM0:1|CBM66:1	3.2.1.40:1	rhamnose	186	c_000000020381_18	908	1.6e-53	2	180	143	327	0.956989
GH78_e2	GH78:144|GH33:56|CBM67:6	3.2.1.40:1|3.2.1.-:1	alpha-rhamnoside	517	c_000000020381_18	908	3.2e-253	2	516	353	868	0.994197
GH106_e46	GH106:55	-	-	732	c_000000020381_8	1083	0	3	732	348	1078	0.995902
GT4_e1502	GT4:20	-	-	157	c_000000025181_11	370	5.9e-62	3	156	188	339	0.974522
GT4_e3826	GT4:6	-	-	143	c_000000025181_12	384	8.5e-54	2	142	208	348	0.979021
GT2	GT2:11	-	-	206	c_000000025181_13	289	4e-82	1	205	7	221	0.990291
GT26_e182	GT26:11	-	-	174	c_000000025181_25	245	2.4e-65	1	174	51	222	0.994253
GH109_e7	GH109:31	-	-	390	c_000000025181_26	338	8.9e-19	2	194	2	190	0.492308
CBM50_e646	CBM50:7	-	chitin, peptidoglycan	42	c_000000025211_10	371	1.1e-22	1	41	326	366	0.952381
GH23_e209	CBM50:31|GH23:31	-	-	140	c_000000025211_5	568	8.6e-71	1	140	130	269	0.992857
CBM50_e207	CBM50:163|GH23:159	-	chitin, peptidoglycan	42	c_000000025211_5	568	3.9e-16	1	41	386	426	0.952381
CBM50_e207	CBM50:163|GH23:159	-	chitin, peptidoglycan	42	c_000000025211_5	568	7.8e-17	1	41	462	502	0.952381
GH97_e18	GH97:183|GH146:3|GH43_19:3|CE6:2	3.2.1.22:1|3.2.1.88:1	alpha-glucan	633	c_000000028567_16	640	0	4	632	7	635	0.992101
GH51_e19	GH51:1621	3.2.1.55:27	arabinan	489	c_000000028567_17	514	2e-251	2	489	26	513	0.99591
GH146_e0	GH146:409|GH97:3|GH43_19:1|GH43_34:1|CBM13:1	3.2.1.185:1	arabinan	511	c_000000028567_24	1091	9.1e-257	1	511	35	544	0.998043
GH43_e159	GH43_19:262|GH43_34:245|GH43:3|GH43_29:2|GH146:2	3.2.1.55:3	xylan	275	c_000000028567_24	1091	1.6e-79	1	275	842	1073	0.996364
GH35_e43	GH35:828|CBM32:242|GH43_24:11	3.2.1.23:3	pectin	314	c_000000028567_25	782	1.3e-148	1	313	35	346	0.993631
CBM32_e42	CBM32:247|GH35:243|GH43_24:9	-	host glycan	74	c_000000028567_25	782	5.4e-31	2	72	701	774	0.945946
GH43_e124	GH43_12:138|GH10:7|GH43:1	3.2.1.55:7|3.2.1.8:1	xylan, xylan	295	c_000000028567_8	577	8.8e-147	1	295	67	360	0.99661
CBM91_e46	CBM91:172|GH43_12:169|GH10:14|GH43_8:1	-	xylan	179	c_000000028567_8	577	2.1e-56	1	177	392	572	0.98324
CBM32_e96	CBM32:25	-	host glycan	125	c_000000031508_13	918	5.5e-49	1	125	233	360	0.992
CBM32_e83	CBM32:5	-	host glycan	130	c_000000031508_16	433	8.4e-32	1	129	299	427	0.984615
CBM50_e933	CBM50:25	-	chitin, peptidoglycan	43	c_000000031508_27	681	4.6e-18	1	43	45	87	0.976744
CBM50_e933	CBM50:25	-	chitin, peptidoglycan	43	c_000000031508_27	681	6.5e-17	1	43	134	176	0.976744
CBM50_e933	CBM50:25	-	chitin, peptidoglycan	43	c_000000031508_27	681	9.4e-18	1	43	192	235	0.976744
CBM50_e933	CBM50:25	-	chitin, peptidoglycan	43	c_000000031508_27	681	1.4e-16	1	43	255	297	0.976744
GH43_e180	GH43_31:31	-	-	262	c_000000034025_39	324	5e-121	2	261	45	302	0.98855
GH2_e14	GH2:396|GH43:2|GH43_26:1|CBM35:1|GH43_10:1	-	-	567	c_000000034025_44	604	5.4e-261	3	558	43	598	0.978836
GH43_e310	GH43_3:45	3.2.1.146:1	beta-galactan	288	c_000000034025_45	338	4.9e-149	2	288	40	322	0.993056
GH16_e321	GH16_3:114|GH16:2|CBM16:1	3.2.1.-:1	carrageenan	227	c_000000034990_33	266	1e-56	1	227	39	257	0.995595
GH109_e5	GH109:463	-	-	399	c_000000034990_47	483	2.7e-187	1	399	66	465	0.997494
CE19_e3	CE19:9	-	pectin	328	c_000000034990_48	679	2.8e-44	2	323	57	388	0.978659
CBM4_e26	CBM4:30|GH10:30	-	xylan, beta-glucan	139	c_000000034990_66	760	5.2e-24	2	138	167	293	0.978417
CBM4_e26	CBM4:30|GH10:30	-	xylan, beta-glucan	139	c_000000034990_66	760	8.8e-21	3	138	322	447	0.971223
GH10_e28	GH10:6|CBM4:3|CBM22:2	3.2.1.8:1	xylan	257	c_000000034990_66	760	3.9e-116	1	257	489	735	0.996109
GH35_e44	GH35:96	-	-	181	c_000000034990_67	569	3.6e-83	1	180	36	215	0.98895
GH10_e83	GH10:216|GH43_12:4|GH43_1:3|CE0:2	3.2.1.8:21|3.2.1.55:1	xylan	341	c_000000034990_70	379	1.3e-169	1	340	34	373	0.994135
GH43_e53	GH43_1:1254|GH43_10:16|GH5_21:6|CBM6:5|GH43:4|GH10:3|GH43_33:2|GH43_32:2|GH43_34:1|GH43_29:1|GH117:1	3.2.1.37:19|3.2.1.55:4	xylan, xylan	310	c_000000034990_71	324	1.4e-155	1	310	7	317	0.996774
GH43_e318	GH43_12:556|GH10:2|GH43:1	-	-	292	c_000000034990_73	541	4.2e-145	1	292	29	323	0.996575
CBM91_e1	CBM91:671|GH43_12:667|GH10:2|GH43_1:1|GH43:1	-	xylan	185	c_000000034990_73	541	7.4e-52	2	184	355	534	0.983784
GT2	GT2:17	-	-	154	c_000000034990_94	246	5.1e-74	1	154	13	166	0.993506
GT2	GT2:444	-	-	314	c_000000034990_98	345	6.1e-137	2	294	4	298	0.929936
GH10_e83	GH10:216|GH43_12:4|GH43_1:3|CE0:2	3.2.1.8:21|3.2.1.55:1	xylan	341	c_000000037964_1	389	5.3e-162	1	340	44	383	0.994135
GH43_e236	GH43_24:328|GH16_3:32|CBM13:6|GH30_5:6|GH43_19:6|CBM66:1|GH105:1|GH16:1|GH35:1	-	-	288	c_000000037964_15	659	9.9e-139	1	288	60	352	0.996528
GH16_e36	GH16_3:51|GH43_24:33|GH16:7|GH154:1|GH105:1	-	-	249	c_000000037964_15	659	1.9e-121	1	249	405	655	0.995984
CBM32_e83	CBM32:5	-	host glycan	130	c_000000037964_16	296	2.5e-45	1	129	153	280	0.984615
GH43_e59	GH43_29:334|CBM6:308|CBM2:13|CBM13:12|CBM22:12|CBM42:12|GH43_10:9|GH43:9|CBM48:6|CE0:6|GH43_17:4|GH27:3|GH43_30:2|CE6:2|CBM64:1|CBM51:1|GH43_26:1|CBM1:1	3.2.1.37:2|3.2.1.55:2|3.2.1.8:1	xylan, xylan, xylan	281	c_000000037964_2	448	3.8e-143	1	281	20	302	0.996441
CBM6_e0	CBM6:335|GH43_29:310|CBM13:12|CBM22:12|CBM2:12|GH43_16:11|GH43:10|CBM48:6|CE0:6|GH27:2|CBM32:1|CBM36:1|CBM1:1|GH43_10:1|CBM64:1	3.2.1.8:1|3.2.1.37:1|3.2.1.55:1	beta-glucan, xylan, cellulose	125	c_000000037964_2	448	6.1e-45	1	124	323	446	0.984
GH154_e2	GH154:70|GH105:20|GH16_3:1	-	-	361	c_000000037964_23	413	5.2e-201	1	360	27	391	0.99446
GH105_e39	GH105:124|GH154:20|GH16_3:1|GH43_24:1	3.2.1.-:1	pectin	327	c_000000037964_24	386	1.3e-166	3	327	59	383	0.990826
GH43_e101	GH43_10:132|CBM22:17|CBM6:15|GH43_16:11|CBM2:10|GH10:5|GH43_2:4|GH43:3|GH62:2|CBM88:2|CBM9:2|CE6:1|GH8:1|CBM60:1	-	-	267	c_000000037964_4	530	5.3e-127	1	267	28	295	0.996255
CBM91_e51	CBM91:206|GH43_10:196|CBM22:29|CBM6:17|GH43_16:15|GH43:7|CBM2:6|CE0:2|CBM13:2|CBM88:2|CBM9:2|GH43_29:1|CE6:1|CBM5:1|GH30_10:1	-	xylan	186	c_000000037964_4	530	2.3e-86	3	185	333	521	0.978495
GH51_e27	GH51:26	-	-	612	c_000000037964_5	840	6.9e-264	1	611	236	836	0.996732
GH2_e16	GH2:215|CBM32:1	3.2.1.23:3	beta-galactan	748	c_000000037964_9	832	3.7e-297	8	747	30	766	0.987968
CE1_e22	CE1:6|CBM48:2|CE0:2	-	-	206	c_000000040924_140	287	9.9e-39	3	203	46	274	0.970874
CE9_e78	CE9:112	-	-	382	c_000000040924_56	401	6.1e-195	1	382	6	395	0.997382
GH109_e2	GH109:143	-	-	391	c_000000040924_61	445	2.8e-30	2	181	52	225	0.457801
CE15_e17	CE15:7|CE0:4	-	-	308	c_000000040924_63	368	8.5e-18	13	258	51	321	0.795455
CE7_e10	CE7:100	-	-	299	c_000000040924_64	431	1e-125	1	299	127	424	0.996656
GH109_e2	GH109:143	-	-	391	c_000000040924_73	474	9.4e-23	1	158	48	216	0.401535
GH109_e2	GH109:143	-	-	391	c_000000040924_82	448	1.7e-18	2	158	42	194	0.398977
GT4_e622	GT4:7	-	-	152	c_000000052965_3	377	5.9e-48	2	149	198	337	0.967105
GH23_e996	GH23:98	-	-	155	c_000000052965_36	472	3.4e-69	1	155	308	462	0.993548
CE4_e274	CE4:13|GT4:1	-	-	141	c_000000052965_4	260	8.9e-23	6	123	77	200	0.829787
GH31_e46	GH31:130	3.2.1.22:1	alpha-galactan	390	c_000000052965_54	534	1.5e-179	1	389	137	530	0.994872
GH97_e1	GH97:229	3.2.1.22:1	alpha-glucan	639	c_000000052965_55	667	3.4e-290	4	638	19	663	0.992175
GH3_e208	GH3:174	3.2.1.21:4	beta-glucan	231	c_000000052965_65	782	1.3e-110	3	231	121	350	0.987013
GT4_e2360	GT4:7|GT2:1	-	-	142	c_000000052965_7	346	2.5e-35	3	137	178	309	0.943662
GH97_e1	GH97:229	3.2.1.22:1	alpha-glucan	639	c_000000059464_10	666	8.6e-301	4	638	19	663	0.992175
GH29_e17	GH29:320|GH89:1	3.2.1.51:3	host glycan	326	c_000000060559_147	461	5.9e-158	2	326	31	361	0.993865
GH29_e57	GH29:75|CBM32:35	-	-	335	c_000000060559_149	743	7.1e-206	1	335	60	394	0.997015
CBM32_e149	CBM32:35|GH29:35	-	host glycan	120	c_000000060559_149	743	8.7e-31	2	116	404	509	0.95
CBM32_e149	CBM32:35|GH29:35	-	host glycan	120	c_000000060559_149	743	4.4e-41	5	120	625	740	0.958333
GH29_e7	GH29:294	3.2.1.111:1	host glycan	366	c_000000060559_150	462	1.8e-166	5	366	26	370	0.986339
GT2	GT2:60	-	-	266	c_000000060559_178	351	2.4e-123	1	265	26	291	0.992481
GH20_e13	GH20:541|CBM32:1	3.2.1.52:5	host glycan	353	c_000000060559_72	634	2.3e-152	1	353	158	520	0.997167
GH31_e66	GH31:125	3.2.1.177:1	xyloglucan	461	c_000000060559_92	955	1.3e-248	1	461	375	842	0.997831
GH92_e0	GH92:2578|GH43_34:10|GH88:7|GH20:2|GH125:2|CBM32:1|CBM6:1|CBM57:1	3.2.1.-:8|3.2.1.113:1|3.2.1.114:1|3.2.1.24:1	host glycan, host glycan, host glycan	494	c_000000060834_42	741	1.1e-199	4	494	244	739	0.991903
GH20_e46	GH20:248|GH92:2|CE0:1	-	-	356	c_000000060834_6	798	1.7e-155	1	355	145	494	0.994382
GH78_e82	GH78:82	-	-	530	c_000000060834_8	760	1.6e-250	4	530	189	718	0.992453
PL33_e0	PL33_1:103	4.2.2.1:1	host glycan	147	c_000000071848_16	658	9e-71	1	146	443	588	0.986395
GH88_e11	GH88:672|PL38:10|GH29:7|GH154:5|PL8_3:1	3.2.1.-:3	host glycan	324	c_000000071848_17	400	2.1e-150	2	323	69	394	0.990741
GH92_e18	GH92:769	3.2.1.113:6|3.2.1.-:1	host glycan, host glycan	509	c_000000071848_18	760	6.4e-257	1	509	235	741	0.998035
GH13_e113	GH13_38:338|GH13:1	3.2.1.20:2	sucrose, starch	375	c_000000075620_73	564	1.5e-169	1	375	32	398	0.997333
GH105_e43	GH105:132	-	-	310	c_000000076428_33	368	9.5e-155	2	310	57	365	0.993548
GH2_e51	GH2:27	-	-	694	c_000000076428_43	903	0	1	694	44	737	0.998559
GH105_e2	GH105:48	3.2.1.-:1	pectin	346	c_000000076884_19	394	5.8e-180	3	344	51	392	0.985549
PL1_e95	PL1_2:52|PL1:3|CE8:2	-	-	191	c_000000076884_20	779	1.7e-94	1	191	77	263	0.994764
CE8_e86	CE8:237|CE12:56|PL1_2:3|PL10_1:2|CBM13:1|GH105:1|CBM6:1	-	-	286	c_000000076884_20	779	2.5e-117	1	285	482	762	0.993007
GH29_e70	GH29:194	3.2.1.51:58	host glycan	340	c_000000076884_27	457	8.6e-156	2	339	18	364	0.991176
CBM32_e129	CBM32:7|GH136:2|GH98:1	-	host glycan	117	c_000000076884_52	916	1.9e-22	2	113	33	148	0.948718
GH92_e44	GH92:41	-	-	515	c_000000076884_52	916	2.7e-280	1	515	395	908	0.998058
GT83_e29	GT83:11	-	-	366	c_000000076884_83	517	1.2e-65	10	345	8	336	0.915301
GT4_e602	GT4:97	-	-	147	c_000000079601_44	419	4.7e-73	2	146	244	388	0.979592
GH133_e1	GH133:236	-	-	351	c_000000079601_45	654	2.3e-143	2	350	290	637	0.991453
CE20_e40	CE20:34	-	-	260	c_000000079601_90	473	6e-133	1	260	103	362	0.996154
GH42_e27	GH42:77|GH43_18:9	-	-	376	c_000000082713_13	708	9.4e-180	1	375	50	428	0.994681
GH5_e159	GH5_13:122	3.2.1.146:1	arabinogalactan protein	258	c_000000082713_19	624	8.4e-27	107	252	130	291	0.562016
GH5_e234	GH5_13:485|GH5:1	-	-	281	c_000000082713_19	624	1.4e-18	114	271	435	601	0.558719
GT20_e1	GT20:8450	2.4.1.15:96	-	473	c_000000086804_18	723	3.4e-185	10	471	2	461	0.97463
GT2	GT2:29	-	-	277	c_000000086804_53	387	3.7e-99	1	272	57	331	0.978339
GT4_e3648	GT4:59	-	-	154	c_000000089097_20	405	3.8e-59	1	152	222	374	0.980519
GH3_e208	GH3:174	3.2.1.21:4	beta-glucan	231	c_000000092997_25	830	1.6e-116	3	231	170	398	0.987013
GT5_e28	GT5:878	-	-	225	c_000000093033_8	273	7.7e-106	1	224	6	232	0.991111
CE20_e20	CE20:241	-	-	236	c_000000101781_27	379	4.1e-44	1	156	101	254	0.65678
GH2_e106	GH2:268|CBM32:3	3.2.1.-:1|3.2.1.23:1	pectin, beta-galactan	760	c_000000101781_4	929	0	1	760	42	800	0.998684
GH109_e5	GH109:463	-	-	399	c_000000107112_40	477	8.9e-197	1	398	60	466	0.994987
GH73_e68	GH73:550|CBM50:526	-	-	129	c_000000107112_55	317	7.9e-62	2	129	48	175	0.984496
CBM50_e698	CBM50:301|GH73:300	-	chitin, peptidoglycan	40	c_000000107112_55	317	7.5e-16	1	39	275	313	0.95
GH2_e30	GH2:674|CBM51:7|CBM67:1	-	-	866	c_000000112554_107	1135	0	3	866	67	966	0.996536
GH33_e86	GH33:382|GH29:3|GH2:1	-	-	291	c_000000112554_116	353	1.5e-126	2	291	55	340	0.993127
GH172_e20	GH172:279	-	-	246	c_000000112554_136	389	3e-125	1	245	123	369	0.99187
GH33_e125	GH33:17|GH0:5	-	-	290	c_000000112554_151	487	8.5e-19	5	237	115	389	0.8
CBM67_e28	CBM67:192|GH78:190|CBM0:1|CBM66:1	3.2.1.40:1	rhamnose	186	c_000000112554_28	924	2.4e-51	17	181	164	335	0.88172
GH78_e2	GH78:144|GH33:56|CBM67:6	3.2.1.40:1|3.2.1.-:1	alpha-rhamnoside	517	c_000000112554_28	924	5.6e-256	2	516	360	874	0.994197
GH28_e6	GH28:14	-	-	341	c_000000112554_30	491	8e-166	1	341	49	389	0.997067
CE19_e3	CE19:9	-	pectin	328	c_000000112554_31	729	2.7e-44	2	310	74	400	0.939024
CE19_e4	CE19:49	-	pectin	335	c_000000112554_35	734	6.7e-42	2	310	77	409	0.919403
CE7_e10	CE7:100	-	-	299	c_000000112554_54	427	1.7e-151	1	299	128	420	0.996656
GH171_e3	GH171:806|GH3:1	-	-	343	c_000000112554_78	389	7.1e-150	1	343	44	387	0.997085
GH136_e17	GH136:8|CBM9:2	-	-	486	c_000000112554_84	506	2.4e-201	1	486	22	502	0.997942
GH130_e18	GH130:34	2.4.1.-:1	beta-mannan	332	c_000000112554_85	341	3.9e-169	2	332	5	336	0.993976
CBM50_e27	CBM50:203|GH23:1	-	chitin, peptidoglycan	43	c_000000117174_11	349	8.2e-20	1	42	306	347	0.953488
GH2_e80	GH2:380	3.2.1.25:4	beta-mannan	707	c_000000117174_137	853	7.5e-293	3	705	25	729	0.992928
GH171_e0	GH171:861|CE4:21|GH3:2	3.2.1.92:6	peptidoglycan	364	c_000000117174_167	412	2.4e-151	1	364	46	411	0.997253
GT2	GT2:65	-	-	132	c_000000117174_171	495	1.3e-70	1	132	247	377	0.992424
GH9_e30	GH9:107|CE0:60|CE4:3	-	-	470	c_000000117174_173	826	2.7e-227	2	468	118	587	0.991489
CE4_e319	CE4:5|CBM50:3	-	-	119	c_000000117174_173	826	7.5e-17	1	111	611	730	0.92437
CE4_e140	CE4:231	-	-	111	c_000000117174_8	237	3e-51	3	110	42	149	0.963964
GT94_e7	GT94:20|GT1:1|GT2:1	-	-	297	c_000000121655_108	376	1.7e-31	17	242	49	268	0.757576
GT35_e7	GT35:1062|GT3:53	2.4.1.1:9	-	531	c_000000121655_125	855	1.8e-232	1	530	126	654	0.996234
GH36_e28	GH36:60	-	-	269	c_000000121655_188	685	1e-112	4	269	247	512	0.98513
GH2_e86	GH2:16	-	-	670	c_000000121655_192	976	5e-31	56	426	331	713	0.552239
CBM67_e3	CBM67:11|GH78:11	-	rhamnose	180	c_000000121655_209	905	9.7e-77	1	179	159	337	0.988889
GH78_e29	GH78:133|CBM67:9	-	-	510	c_000000121655_209	905	3.9e-238	1	510	362	870	0.998039
GH33_e121	GH33:131	3.2.1.18:6	sialic acid	336	c_000000121655_214	543	2.5e-175	1	336	192	528	0.997024
GH130_e6	GH130:437|CE2:1	2.4.1.281:5	beta-mannan	313	c_000000121655_221	395	3.2e-175	1	313	52	363	0.996805
CBM35_e4	CBM35:182|GH26:178|CBM3:40|GH44:30|CBM27:8|CBM2:2|CBM1:2|CBM37:1|CE3:1|CBM59:1|GH5_8:1|GH5_10:1	3.2.1.78:14|3.2.1.151:5|3.2.1.4:3	xylan, beta-mannan, beta-galactan	115	c_000000121655_222	567	4.8e-33	1	114	133	244	0.982609
GH26_e66	GH26:50|CBM35:22|CBM3:1	3.2.1.78:3|3.2.1.100:1	beta-mannan, beta-mannan	303	c_000000121655_222	567	3.1e-110	3	303	263	562	0.990099
GH26_e53	GH26:19	-	-	328	c_000000121655_224	375	1.9e-138	2	325	32	359	0.984756
GT4_e1910	GT4:25	2.4.1.-:1	-	146	c_000000121655_62	410	3.3e-57	2	145	225	368	0.979452
GT4_e3303	GT4:19	-	-	182	c_000000121655_63	416	6.1e-59	2	179	178	352	0.972527
GH130_e20	GH130:130	3.2.1.197:4	-	311	c_000000123845_2	344	1.4e-144	2	279	67	344	0.890675
GH23_e228	GH23:17|CBM50:1	-	-	88	c_000000127525_1	166	3e-32	1	88	28	115	0.988636
GH109_e1	GH109:434	3.2.1.49:3	host glycan	408	c_000000127525_12	441	1.4e-20	2	156	44	199	0.377451
GT2	GT2:377	-	-	167	c_000000127525_24	256	4.3e-87	1	167	10	177	0.994012
GH3_e57	GH3:182	3.2.1.-:1	beta-glucan	226	c_000000127525_33	996	4.2e-111	2	225	106	326	0.986726

## Sheet: dbCANsub.out-ADS3
dbCAN subfam	Subfam Composition	Subfam EC	Substrate	Profile Length	Gene ID	Gene Length	E Value	Profile Start	Profile End	Gene Start	Gene End	Coverage
GT1_e142	GT1:7	-	-	304	c_000000003701_131	372	4.8e-48	1	293	8	306	0.960526
CBM67_e0	CBM67:56|GH78:56	-	rhamnose	161	c_000000003701_22	1088	1.2e-26	1	161	173	324	0.993789
CBM67_e28	CBM67:192|GH78:190|CBM0:1|CBM66:1	3.2.1.40:1	rhamnose	186	c_000000003701_22	1088	3.1e-62	17	179	334	500	0.870968
GH78_e24	GH78:127|CBM67:75|CBM0:1	3.2.1.40:1	alpha-rhamnoside	505	c_000000003701_22	1088	1.9e-216	1	505	526	1032	0.99802
GH105_e17	GH105:172|CE12:1	3.2.1.172:1	pectin	319	c_000000003701_62	402	9.3e-174	1	319	71	389	0.996865
GT28_e1	GT28:2579|CE4:1	-	-	164	c_000000003701_63	373	1.1e-43	1	163	197	361	0.987805
GT9_e307	GT9:55	-	-	254	c_000000003701_80	345	1.2e-73	3	254	72	322	0.988189
GT4_e2072	GT4:8	-	-	148	c_000000003701_82	397	2.8e-33	2	145	212	356	0.966216
GH105_e10	GH105:65	-	-	343	c_000000003701_91	405	9e-160	3	343	57	397	0.991254
GH105_e43	GH105:132	-	-	310	c_000000003701_93	366	1.8e-122	2	307	60	356	0.983871
GH105_e29	GH105:94|PL33_2:14|PL35:2	-	-	312	c_000000003701_96	737	1.8e-145	2	311	55	364	0.990385
GH109_e2	GH109:143	-	-	391	c_000000006882_3	415	6.1e-22	2	153	34	178	0.386189
PL11_e1	PL11:23	-	-	560	c_000000009298_7	579	3.3e-177	2	559	29	577	0.994643
GH43_e193	GH43_17:9	-	-	283	c_000000010578_5	333	1.1e-106	2	282	41	306	0.989399
GH78_e82	GH78:82	-	-	530	c_000000010578_6	724	1e-217	5	529	159	682	0.988679
GT4_e1795	GT4:25|GT2:4	-	-	114	c_000000019244_16	482	1.4e-35	2	114	299	411	0.982456
GT4_e15	GT4:50|GT2:17	-	-	119	c_000000019244_17	582	2.3e-25	3	116	292	405	0.94958
GT2	GT2:246|GT4:94|GT0:8|GT92:1	-	-	303	c_000000019244_19	560	9e-33	13	209	19	204	0.646865
CBM51_e35	CBM51:42|GH27:41|CBM40:1|GH33:1	-	host glycan	134	c_000000027618_15	665	4.9e-47	1	133	34	170	0.985075
GH27_e45	GH27:85|CBM51:39	-	-	251	c_000000027618_15	665	6.2e-124	1	250	392	640	0.992032
CBM16_e17	CBM16:6	-	cellulose, glucomannan	122	c_000000028614_6	803	3.8e-27	1	120	28	144	0.97541
GH51_e18	GH51:8	-	-	427	c_000000028614_6	803	5.1e-202	1	426	377	799	0.995316
GT30_e59	GT30:14	-	-	179	c_000000030344_8	431	4.5e-77	1	179	35	213	0.994413
GT4_e3820	GT4:58	-	-	152	c_000000030344_9	395	1.6e-55	2	152	214	363	0.986842
GH10_e89	GH10:7	-	-	307	c_000000032051_9	499	1.4e-49	4	305	177	482	0.980456
GH29_e51	GH29:76|CBM32:1	-	-	335	c_000000035776_12	554	9.9e-145	6	335	45	372	0.98209
PL11_e0	PL11_1:1283|CBM2:80|CE12:47|PL11:27|CBM35:19|CBM13:13|PL11_2:8|CBM3:6|CBM37:2|GH28:1|GH128:1|CBM0:1|CBM84:1|CBM88:1|CBM5:1|CBM66:1|GH44:1|GH105:1|CBM10:1	4.2.2.23:15|4.2.2.24:5	pectin, pectin	607	c_000000035776_43	1054	9.3e-294	2	588	239	836	0.965404
PL10_e14	PL10_1:12	-	-	275	c_000000035776_47	347	5.4e-131	1	274	51	324	0.992727
GH106_e0	GH106:213|CE12:1	3.2.1.174:1	pectin	900	c_000000035776_48	1173	0	1	900	43	920	0.998889
CE12_e17	CE12:34|GH105:2|GH43_5:1|PL22:1	-	-	219	c_000000035776_48	1173	2.7e-90	1	219	940	1156	0.995434
GH159_e7	GH159:35|GH27:1|GH115:1	-	-	219	c_000000035776_49	795	5.1e-108	1	219	45	262	0.995434
GH28_e139	GH28:134|GH43_18:1	3.2.1.173:1	pectin	371	c_000000035776_49	795	5.3e-156	5	370	390	759	0.983827
CBM38_e6	CBM38:29|GH32:29	-	fructan	128	c_000000035790_17	717	6.5e-59	1	126	30	155	0.976562
GH32_e84	GH32:10|CBM38:3	-	-	299	c_000000035790_17	717	1.8e-125	1	299	284	571	0.996656
PL35_e8	PL35:68|GH105:2	-	-	178	c_000000035790_27	656	7.4e-68	2	174	407	579	0.966292
GT4_e3734	GT4:12	-	-	160	c_000000035790_5	431	3.1e-36	3	158	243	398	0.96875
GH92_e30	GH92:201	3.2.1.-:2	host glycan	521	c_000000036619_6	749	2.3e-267	3	521	223	739	0.994242
CBM32_e210	CBM32:14	-	host glycan	122	c_000000039634_1	578	2.7e-39	2	122	38	161	0.983607
CBM32_e210	CBM32:14	-	host glycan	122	c_000000039634_1	578	7.8e-33	3	116	179	297	0.92623
GH127_e12	GH127:12	-	-	540	c_000000039634_15	926	2.8e-294	1	539	293	826	0.996296
GH31_e32	GH31:70	-	-	418	c_000000039634_16	807	1e-230	1	418	318	734	0.997608
CBM32_e232	CBM32:39	-	host glycan	124	c_000000039634_4	786	1.6e-39	2	123	35	158	0.975806
CBM32_e232	CBM32:39	-	host glycan	124	c_000000039634_4	786	6.7e-33	6	115	178	291	0.879032
CE11_e28	CE11:12	-	-	272	c_000000044904_26	437	3.6e-92	1	271	5	275	0.992647
GH2_e16	GH2:215|CBM32:1	3.2.1.23:3	beta-galactan	748	c_000000049368_5	802	8.9e-284	6	747	29	736	0.990642
GH125_e1	GH125:855|GH92:2	3.2.1.-:4	alpha-mannan	401	c_000000069092_11	479	3.7e-205	1	401	64	464	0.997506
GH92_e18	GH92:769	3.2.1.113:6|3.2.1.-:1	host glycan, host glycan	509	c_000000069092_14	770	1.2e-263	1	509	243	750	0.998035
GT9_e185	GT9:6	-	-	206	c_000000069337_10	345	3e-37	12	201	123	313	0.917476
GT21_e24	GT21:5	-	-	222	c_000000069337_7	403	5.9e-88	2	222	49	268	0.990991
GT4_e2020	GT4:16	-	-	151	c_000000070395_10	388	3.3e-45	2	151	203	353	0.986755
GT4_e2305	GT4:8	-	-	152	c_000000070395_11	182	1.3e-48	4	150	1	148	0.960526
CBM57_e31	CBM57:6|GH5:1	-	glycosidases	130	c_000000072050_1	757	1.3e-42	39	130	1	92	0.7
GH51_e12	GH51:56|CBM66:1	-	-	428	c_000000072050_1	757	2.3e-165	2	427	285	753	0.992991
GH43_e318	GH43_12:556|GH10:2|GH43:1	-	-	292	c_000000072050_3	569	1.4e-144	1	292	52	343	0.996575
CBM91_e1	CBM91:671|GH43_12:667|GH10:2|GH43_1:1|GH43:1	-	xylan	185	c_000000072050_3	569	7.1e-47	2	183	378	567	0.978378
GH43_e229	CBM6:49|GH43_2:49|GH8:5|GH43:1	-	-	273	c_000000072050_4	440	8.4e-144	1	273	34	297	0.996337
CBM6_e71	CBM6:55|GH43_2:53|GH8:5|GH43:2	-	beta-glucan, xylan, cellulose	99	c_000000072050_4	440	4.4e-33	1	99	341	439	0.989899
GH67_e0	GH67:722	3.2.1.139:4|3.2.1.131:3|3.2.1.-:1	xylan, xylan	668	c_000000072050_5	701	0	1	664	31	698	0.992515
GH10_e125	GH10:236	3.2.1.-:1	xylan	349	c_000000072050_6	385	2.1e-196	1	349	29	377	0.997135
GH8_e12	GH8:49|GH43_2:6|CBM6:5|CE15:4	3.2.1.156:1	xylan	327	c_000000072050_7	443	1.8e-178	1	327	94	418	0.996942
GH43_e0	GH43_10:1191|GH43_12:66|GH28:13|GH43:5	3.2.1.55:2|3.2.1.37:1	xylan, xylan	269	c_000000072050_8	574	1.6e-132	1	269	75	344	0.996283
CBM91_e10	CBM91:1294|GH43_10:1290|GH43:2|CBM6:1	-	xylan	195	c_000000072050_8	574	4.4e-72	1	194	378	572	0.989744
GH43_e178	GH43_5:12	3.2.1.99:2	arabinan	285	c_000000072050_9	331	4.3e-114	1	284	22	309	0.992982
GT2	GT2:86	-	-	162	c_000000072375_34	329	2.9e-72	1	160	11	169	0.981481
GT4_e2021	GT4:10	-	-	147	c_000000072375_36	387	1.1e-41	4	146	202	347	0.965986
GT4_e450	GT4:8	-	-	121	c_000000072375_38	376	6.4e-34	2	115	196	309	0.933884
GT4_e1008	GT4:27	-	-	159	c_000000072375_39	370	1.6e-33	3	157	186	335	0.968553
GT2	GT2:23	-	-	221	c_000000072375_40	335	3.8e-53	1	193	9	216	0.868778
GT2	GT2:11	-	-	236	c_000000072375_41	331	9.4e-50	1	194	6	204	0.817797
GT2	GT2:23	-	-	221	c_000000072375_42	317	3.4e-50	1	182	5	205	0.819005
GT2	GT2:8|GT4:1	-	-	254	c_000000072375_43	317	9.8e-57	1	208	5	215	0.814961
GH43_e132	GH43_32:19|GH43_18:1	-	-	279	c_000000076720_2	339	6.1e-115	1	278	47	318	0.992832
CBM32_e76	CBM32:26|GH31:19|CBM13:5|CBM57:1|GH136:1	-	host glycan	128	c_000000076997_1	278	5.6e-33	7	127	156	272	0.9375
GH109_e1	GH109:434	3.2.1.49:3	host glycan	408	c_000000076997_11	462	1.5e-16	1	161	37	205	0.392157
GH109_e1	GH109:434	3.2.1.49:3	host glycan	408	c_000000085050_13	338	1.5e-22	2	154	2	157	0.372549
GH109_e2	GH109:143	-	-	391	c_000000085050_26	454	2.6e-168	2	390	52	441	0.992327
CBM50_e398	CBM50:16	-	chitin, peptidoglycan	49	c_000000085050_40	383	6.6e-16	1	49	333	381	0.979592
GT2	GT2:125	-	-	175	c_000000087641_1	1310	1.4e-31	1	113	178	291	0.64
GT2	GT2:112|GT1:1|GT4:1	-	-	272	c_000000087641_1	1310	9.7e-54	1	194	989	1182	0.709559
GH172_e11	GH172:7	-	-	233	c_000000087641_21	531	7.2e-96	2	233	103	348	0.991416
CBM50_e398	CBM50:16	-	chitin, peptidoglycan	49	c_000000087641_27	135	1.4e-18	1	48	85	132	0.959184
GH5_e110	GH5:57	-	-	272	c_000000087641_42	344	8.1e-132	2	271	42	309	0.988971
CBM9_e3	CBM9:8	-	cellulose	197	c_000000087641_43	432	3.6e-67	1	187	101	287	0.944162
GH115_e0	GH115:692|GH3:1|CE15:1|CBM6:1|CE4:1	3.2.1.131:6	xylan	646	c_000000087641_53	998	5.3e-302	2	639	62	980	0.986068
CBM57_e31	CBM57:6|GH5:1	-	glycosidases	130	c_000000087641_55	143	3.5e-26	13	84	75	143	0.546154
GH130_e20	GH130:130	3.2.1.197:4	-	311	c_000000093599_2	375	4.2e-141	2	311	59	372	0.993569
CBM48_e53	CBM48:7	-	glycogen	68	c_000000094452_9	436	7e-31	2	67	353	418	0.955882
GH92_e16	GH92:68	-	-	482	c_000000095656_1	708	5.5e-251	2	481	227	704	0.993776
GH2_e72	GH2:165	3.2.1.31:1	beta-glucuronan	501	c_000000098557_14	608	5.4e-236	2	501	35	532	0.996008
GT4_e602	GT4:97	-	-	147	c_000000099503_39	451	3.9e-70	2	145	273	416	0.972789
GH57_e4	GH57:163|GT5:1	-	-	317	c_000000099503_40	406	1.7e-154	1	317	7	322	0.996845
GH133_e2	GH133:464|GH13:1|GH23:1|GT2:1|GT4:1|GT5:1	-	-	358	c_000000099503_41	676	1.9e-150	5	358	312	667	0.986034
CBM48_e44	CBM48:75|CE0:72|GH10:18	3.2.1.8:5|3.1.1.73:2	glycogen	68	c_000000099503_66	1532	3.4e-39	1	68	51	118	0.985294
CE1_e22	CE1:6|CBM48:2|CE0:2	-	-	206	c_000000099503_66	1532	2.3e-51	2	206	164	370	0.990291
CBM57_e31	CBM57:6|GH5:1	-	glycosidases	130	c_000000099503_66	1532	9.4e-52	5	130	416	544	0.961538
CE1_e22	CE1:6|CBM48:2|CE0:2	-	-	206	c_000000099503_66	1532	8.4e-82	2	206	621	832	0.990291
GH62_e3	GH62:12|CBM13:5|CE0:3|GH10:2|GH43_10:1|CBM48:1	3.1.1.73:1|3.2.1.55:1|3.2.1.8:1	arabinan	277	c_000000099503_66	1532	1.7e-148	1	276	865	1141	0.99278
GH10_e12	GH10:64|CBM48:16|CE0:13|GH43_12:3|GH62:2|CBM22:1	3.2.1.8:8|3.1.1.73:3|3.2.1.55:1	xylan	319	c_000000099503_66	1532	1.8e-127	1	318	1191	1525	0.99373
GH43_e101	GH43_10:132|CBM22:17|CBM6:15|GH43_16:11|CBM2:10|GH10:5|GH43_2:4|GH43:3|GH62:2|CBM88:2|CBM9:2|CE6:1|GH8:1|CBM60:1	-	-	267	c_000000099503_67	891	2.5e-133	1	267	28	295	0.996255
CBM91_e51	CBM91:206|GH43_10:196|CBM22:29|CBM6:17|GH43_16:15|GH43:7|CBM2:6|CE0:2|CBM13:2|CBM88:2|CBM9:2|GH43_29:1|CE6:1|CBM5:1|GH30_10:1	-	xylan	186	c_000000099503_67	891	1.5e-91	2	185	331	514	0.983871
CBM48_e68	CBM48:192|CE0:190|CE6:12|GH10:3|CE1:2|GH62:1	3.1.1.73:1|3.2.1.55:1|3.2.1.8:1	glycogen	61	c_000000099503_67	891	3.4e-23	1	61	554	614	0.983607
CE1_e22	CE1:6|CBM48:2|CE0:2	-	-	206	c_000000099503_67	891	2.9e-63	3	206	664	884	0.985437
GH51_e47	GH51:642|GH43_34:9|CE6:3|GH43_18:3|GH43_22:3|GH43_4:3|GH43:2|GH43_29:2|CBM5:1|CBM66:1|GH0:1|CBM84:1|CBM0:1	3.2.1.55:5	arabinan	468	c_000000099503_68	675	2.2e-180	3	466	217	673	0.989316
GH3_e209	GH3:161	3.2.1.21:1|3.2.1.37:1	beta-glucan, xylan	230	c_000000099503_69	768	5e-111	2	230	104	336	0.991304
GH146_e13	GH146:34	-	-	510	c_000000099503_71	799	4.1e-249	1	510	30	533	0.998039
GH43_e188	CBM6:25|GH43_16:21|GH43:4|GH43_10:3|CBM36:1	3.2.1.55:2	xylan	286	c_000000099503_72	1607	9.1e-107	1	286	36	321	0.996503
CBM6_e0	CBM6:335|GH43_29:310|CBM13:12|CBM22:12|CBM2:12|GH43_16:11|GH43:10|CBM48:6|CE0:6|GH27:2|CBM32:1|CBM36:1|CBM1:1|GH43_10:1|CBM64:1	3.2.1.8:1|3.2.1.37:1|3.2.1.55:1	beta-glucan, xylan, cellulose	125	c_000000099503_72	1607	3.2e-48	2	124	343	464	0.976
GH30_e45	GH30:5	-	-	455	c_000000099503_72	1607	9.3e-51	4	423	470	870	0.920879
GH5_e243	GH5_21:28|GH43_10:5	3.2.1.8:2	xylan	275	c_000000111449_1	442	1.6e-31	2	272	58	331	0.981818
GT4_e3027	GT4:19	-	-	148	c_000000112965_43	365	6.8e-21	6	146	191	330	0.945946
CBM22_e9	CBM22:8|GH10:8|CBM3:1	3.2.1.8:2	xylan, beta-glucan	133	c_000000112965_51	715	1.7e-28	1	132	22	156	0.984962
GH97_e24	GH97:162	-	-	600	c_000000112965_65	626	3.8e-226	9	600	32	622	0.985
GH146_e8	GH146:62	-	-	514	c_000000112965_66	1023	1.2e-240	1	514	393	964	0.998054
CE12_e31	CE12:44	-	-	197	c_000000114496_23	436	7.6e-87	1	197	204	391	0.994924
GH109_e7	GH109:31	-	-	390	c_000000115898_13	485	3.7e-21	2	149	54	206	0.376923
GH43_e215	GH43:5	-	-	255	c_000000115898_16	315	6.5e-116	2	254	39	288	0.988235
GH38_e43	GH38:21	-	-	211	c_000000115898_32	1282	2.7e-97	1	208	35	229	0.981043
GH2_e127	GH2:646|CBM32:8|CBM35:1	3.2.1.23:2	beta-galactan	717	c_000000117083_24	818	4e-264	9	716	22	749	0.986053
GH97_e14	GH97:103	-	-	626	c_000000123616_1	512	5e-203	7	485	29	510	0.763578
GT35_e7	GT35:1062|GT3:53	2.4.1.1:9	-	531	c_000000126629_18	567	1.1e-182	1	522	23	506	0.981168
GT2	GT2:6	-	-	177	c_000000126629_29	273	1.4e-48	3	176	13	181	0.977401
GT74_e0	GT74:11|GT2:2	-	-	267	c_000000126629_30	314	2.1e-16	1	175	9	178	0.651685
GT2	GT2:7	-	-	137	c_000000126629_37	280	4.5e-45	1	126	6	135	0.912409
GT2	GT2:73	-	-	254	c_000000126629_4	317	1.1e-90	1	252	7	257	0.988189
GT4_e2393	GT4:10	-	-	139	c_000000126629_40	328	5.6e-38	2	139	162	300	0.985612
GH95_e1	GH95:1763|CBM13:26|CBM2:14|CE6:11|CBM6:7|CBM32:5|CE8:2|GH29:1|CE12:1|CBM5:1|GH1:1	3.2.1.-:3|3.2.1.63:2	pectin, xylan, xyloglucan, host glycan	743	c_000000126629_41	779	0	4	737	36	763	0.986541
GH9_e18	GH9:19	3.2.1.4:3|3.2.1.-:1	cellulose, beta-glucan	430	c_000000126629_42	550	9.1e-218	2	429	118	544	0.993023
GH3_e161	GH3:162|CBM11:122|CBM32:8	3.2.1.21:2	beta-glucan	240	c_000000126629_43	621	4.8e-97	1	240	111	343	0.995833
GT2	GT2:9	-	-	131	c_000000126629_5	299	2.2e-36	1	125	9	134	0.946565
GH29_e47	GH29:46	-	-	367	c_000000126629_52	626	2.1e-154	8	367	23	371	0.978202
GH29_e82	GH29:196	-	-	399	c_000000126629_53	497	9.1e-161	4	399	26	393	0.989975
CE4_e54	CE4:19|CBM50:1	-	-	122	c_000000126629_8	234	3.1e-30	4	109	40	147	0.860656
GH43_e236	GH43_24:328|GH16_3:32|CBM13:6|GH30_5:6|GH43_19:6|CBM66:1|GH105:1|GH16:1|GH35:1	-	-	288	c_000000126629_89	368	1.2e-135	2	288	56	331	0.993056
GT1_e174	GT1:11	-	-	123	c_000000126629_9	163	3.1e-33	1	122	3	125	0.98374
GH92_e0	GH92:2578|GH43_34:10|GH88:7|GH20:2|GH125:2|CBM32:1|CBM6:1|CBM57:1	3.2.1.-:8|3.2.1.113:1|3.2.1.114:1|3.2.1.24:1	host glycan, host glycan, host glycan	494	c_000000128709_1	885	2.1e-226	2	494	261	749	0.995951
GT5_e9	GT5:1373|GH13:1|CBM48:1	2.4.1.21:9	-	471	c_000000129915_4	1845	5.5e-26	7	441	1166	1695	0.921444
CE1_e24	CE1:8|CBM4:3|GH11:1|CBM88:1|CBM9:1|CBM6:1|CBM35:1	3.1.1.72:1|3.2.1.8:1	xylan	151	c_000000134877_3	248	5.7e-16	6	147	51	197	0.933775
GH43_e96	GH43_18:62|CBM66:2|GH51:2|GH43:1	-	-	230	c_000000134877_8	322	2.3e-114	1	229	78	304	0.991304
GH5_e166	GH5_36:16|GH5:1	-	-	282	c_000000139403_49	351	7.6e-116	1	282	41	317	0.996454
GH2_e125	GH2:201|CBM32:11	3.2.1.23:1	beta-galactan	702	c_000000141001_1	843	5.8e-264	3	696	19	708	0.987179
GH51_e47	GH51:642|GH43_34:9|CE6:3|GH43_18:3|GH43_22:3|GH43_4:3|GH43:2|GH43_29:2|CBM5:1|CBM66:1|GH0:1|CBM84:1|CBM0:1	3.2.1.55:5	arabinan	468	c_000000143944_4	634	1.2e-185	2	467	159	632	0.99359
GH39_e72	GH39:10	-	-	240	c_000000145346_1	634	4.4e-51	3	213	76	276	0.875
GH2_e20	GH2:323|GH53:7|CBM32:1	-	-	633	c_000000151036_13	970	2.2e-301	3	632	37	665	0.993681
GH128_e24	GH128:7|PL11_2:1	-	-	210	c_000000151636_1	1161	2.1e-105	1	210	239	449	0.995238
CBM32_e204	CBM32:26|PL7_3:17|PL6_2:8|GH16:7|GH105:1|PL8:1|CBM35:1|PL39:1|PL6:1	4.2.2.-:1	host glycan	114	c_000000151636_1	1161	8.7e-18	2	113	688	797	0.973684
GH2_e31	GH2:132|GH43_24:3	-	-	562	c_000000152606_19	978	1.3e-230	47	561	242	760	0.914591
GT1_e142	GT1:7	-	-	304	c_000000152606_22	356	3.7e-40	1	294	8	308	0.963816
CBM32_e33	CBM32:72|PL35:1|CBM50:1	-	host glycan	114	c_000000152606_23	481	4.7e-35	2	112	99	209	0.964912
GH16_e193	GH16_3:70|CBM4:53|CBM54:13|GH16:9|CBM32:3|GT25:2|CBM13:1|CBM2:1	3.2.1.39:1|3.2.1.6:1	beta-glucan, beta-glucan	238	c_000000152606_23	481	4.6e-78	1	238	228	477	0.995798
GH2_e1	GH2:1541|CBM32:15|CBM51:13|CBM13:8|GH106:2|CBM67:2|GH33:1	3.2.1.23:35	beta-galactan	883	c_000000163069_12	1272	2.5e-263	23	555	50	593	0.602492
GH2_e1	GH2:1541|CBM32:15|CBM51:13|CBM13:8|GH106:2|CBM67:2|GH33:1	3.2.1.23:35	beta-galactan	883	c_000000163069_12	1272	2.2e-96	554	883	804	1136	0.372593
GH97_e20	GH97:216	-	-	634	c_000000167300_10	677	3.8e-207	4	633	29	672	0.992114
GH3_e0	GH3:1894|GH67:1|CBM6:1|CBM32:1	3.2.1.37:92|3.2.1.55:39|3.2.1.21:1|3.2.1.6:1|3.2.1.73:1	xylan, arabinan, beta-glucan, beta-glucan	251	c_000000167300_11	933	1.6e-113	3	247	258	508	0.972112
GH27_e28	GH27:310|CBM51:16|CBM13:7|GH43_29:3|CBM6:2|GH159:1	3.2.1.88:1	arabinogalactan protein	234	c_000000167300_12	608	7e-95	1	209	195	403	0.888889
CBM51_e43	CBM51:21|GH0:2|GH36:1	-	host glycan	94	c_000000167300_12	608	3.9e-17	1	78	469	543	0.819149
GH31_e2	GH31:28	-	-	406	c_000000167300_13	986	1.1e-238	1	406	258	663	0.997537
CBM48_e68	CBM48:192|CE0:190|CE6:12|GH10:3|CE1:2|GH62:1	3.1.1.73:1|3.2.1.55:1|3.2.1.8:1	glycogen	61	c_000000167300_6	677	5.8e-23	1	61	57	117	0.983607
CE1_e22	CE1:6|CBM48:2|CE0:2	-	-	206	c_000000167300_6	677	5.7e-66	3	206	167	391	0.985437
GH43_e53	GH43_1:1254|GH43_10:16|GH5_21:6|CBM6:5|GH43:4|GH10:3|GH43_33:2|GH43_32:2|GH43_34:1|GH43_29:1|GH117:1	3.2.1.37:19|3.2.1.55:4	xylan, xylan	310	c_000000167300_7	326	5e-156	1	310	8	317	0.996774
GH43_e188	CBM6:25|GH43_16:21|GH43:4|GH43_10:3|CBM36:1	3.2.1.55:2	xylan	286	c_000000167300_8	452	1.1e-115	1	285	28	309	0.993007
CBM6_e0	CBM6:335|GH43_29:310|CBM13:12|CBM22:12|CBM2:12|GH43_16:11|GH43:10|CBM48:6|CE0:6|GH27:2|CBM32:1|CBM36:1|CBM1:1|GH43_10:1|CBM64:1	3.2.1.8:1|3.2.1.37:1|3.2.1.55:1	beta-glucan, xylan, cellulose	125	c_000000167300_8	452	2.8e-38	2	124	332	450	0.976
CBM51_e35	CBM51:42|GH27:41|CBM40:1|GH33:1	-	host glycan	134	c_000000167300_9	681	5.5e-45	1	133	35	166	0.985075
GH27_e45	GH27:85|CBM51:39	-	-	251	c_000000167300_9	681	4.8e-117	1	250	389	655	0.992032
GH76_e39	GH76:8|CBM42:3|CBM32:2|CBM88:2	3.2.1.20:1	alpha-glucan	224	c_000000167313_10	917	5.4e-87	3	223	64	289	0.982143
CBM88_e1	CBM88:7|GH74:5|CBM5:1|CBM60:1|CE4:1|GH11:1|CBM42:1|GH16_3:1	-	galactoxyloglucan and galactomannan	86	c_000000167313_10	917	5.9e-28	1	85	472	556	0.976744
GH106_e18	GH106:34|GH43_26:7	-	-	565	c_000000167313_12	1196	3.9e-224	2	558	212	755	0.984071
GT35_e7	GT35:1062|GT3:53	2.4.1.1:9	-	531	c_000000171113_1	872	2.6e-227	1	530	125	655	0.996234
CE15_e14	CE15:93|CBM9:2|GH115:1|CE3:1|CBM0:1	3.1.1.-:2|3.1.1.72:1	-	369	c_000000171113_17	449	8.6e-164	1	369	80	447	0.99729
GH2_e14	GH2:396|GH43:2|GH43_26:1|CBM35:1|GH43_10:1	-	-	567	c_000000171113_4	758	7.9e-251	3	558	54	601	0.978836
GT2	GT2:11	-	-	132	c_000000175852_12	249	1.1e-49	2	131	21	150	0.977273
GH29_e83	GH29:70|CBM13:1|CBM32:1	3.2.1.111:1	host glycan	342	c_000000175852_18	774	9.4e-118	2	339	49	399	0.98538
CBM32_e149	CBM32:35|GH29:35	-	host glycan	120	c_000000175852_18	774	2.5e-18	5	119	427	537	0.95
CBM32_e80	CBM32:13|GH36:1	-	host glycan	128	c_000000175852_18	774	2e-38	1	127	631	760	0.984375
CBM35_e61	CBM35:10|CBM32:1	-	xylan, beta-mannan, beta-galactan	115	c_000000175852_19	788	9.3e-19	1	115	36	149	0.991304
GH29_e82	GH29:196	-	-	399	c_000000175852_19	788	3.1e-127	2	399	168	568	0.994987
GH43_e90	GH43_29:56|GH43_24:1	-	-	286	c_000000175852_20	1096	2.9e-118	1	286	21	305	0.996503
GH146_e0	GH146:409|GH97:3|GH43_19:1|GH43_34:1|CBM13:1	3.2.1.185:1	arabinan	511	c_000000175852_20	1096	5.2e-232	1	510	333	840	0.996086
GH43_e59	GH43_29:334|CBM6:308|CBM2:13|CBM13:12|CBM22:12|CBM42:12|GH43_10:9|GH43:9|CBM48:6|CE0:6|GH43_17:4|GH27:3|GH43_30:2|CE6:2|CBM64:1|CBM51:1|GH43_26:1|CBM1:1	3.2.1.37:2|3.2.1.55:2|3.2.1.8:1	xylan, xylan, xylan	281	c_000000175852_21	459	7.4e-117	1	281	22	308	0.996441
CBM6_e0	CBM6:335|GH43_29:310|CBM13:12|CBM22:12|CBM2:12|GH43_16:11|GH43:10|CBM48:6|CE0:6|GH27:2|CBM32:1|CBM36:1|CBM1:1|GH43_10:1|CBM64:1	3.2.1.8:1|3.2.1.37:1|3.2.1.55:1	beta-glucan, xylan, cellulose	125	c_000000175852_21	459	5.4e-53	2	124	335	457	0.976
GH43_e167	CBM13:44|GH43_7:43|GH43:2	-	-	239	c_000000175852_22	511	8.7e-113	1	239	31	300	0.995816
CBM13_e223	CBM13:44|GH43_7:43|GH43:1	-	xylan	114	c_000000175852_22	511	5.2e-52	1	114	395	508	0.991228
CE6_e2	CE6:151|CE0:39|CBM48:38|GH95:11|GH51:3|GH97:2|GH43_10:2|GH43_17:1|CBM5:1|CBM4:1|GH10:1|GH43_28:1|CBM88:1|CBM9:1	3.1.1.72:6|3.1.1.73:2	xylan	111	c_000000175852_3	567	1.2e-53	1	111	90	200	0.990991
GH29_e72	GH29:80|GH117:1	-	-	329	c_000000176598_31	594	1.7e-153	3	329	41	359	0.990881
PL1_e60	PL1_2:186|CE8:16|PL1:11|CBM6:4|CBM35:1|CBM88:1	4.2.2.2:3	pectin	184	c_000000176598_34	521	8e-75	1	184	73	258	0.994565
GH2_e142	GH2:29	-	-	538	c_000000179060_1	780	5.4e-254	2	538	25	560	0.996283
GH2_e16	GH2:215|CBM32:1	3.2.1.23:3	beta-galactan	748	c_000000179060_1	780	4.6e-57	451	748	427	723	0.397059
GT9_e261	GT9:11	-	-	243	c_000000180597_29	348	1.7e-58	1	222	86	306	0.909465
GH95_e1	GH95:1763|CBM13:26|CBM2:14|CE6:11|CBM6:7|CBM32:5|CE8:2|GH29:1|CE12:1|CBM5:1|GH1:1	3.2.1.-:3|3.2.1.63:2	pectin, xylan, xyloglucan, host glycan	743	c_000000180679_16	784	0	4	736	33	770	0.985195
GH92_e0	GH92:2578|GH43_34:10|GH88:7|GH20:2|GH125:2|CBM32:1|CBM6:1|CBM57:1	3.2.1.-:8|3.2.1.113:1|3.2.1.114:1|3.2.1.24:1	host glycan, host glycan, host glycan	494	c_000000180679_3	838	2e-219	3	494	333	825	0.993927
GH43_e96	GH43_18:62|CBM66:2|GH51:2|GH43:1	-	-	230	c_000000180679_5	327	2.8e-65	2	229	78	309	0.986957
GH43_e147	GH43_34:350|GH43_3:101|CBM66:38|GH92:10|CBM32:3|GH3:2|GH43:1|CBM84:1|CBM42:1	3.2.1.146:1	beta-galactan	280	c_000000180679_8	347	2.6e-140	1	279	51	329	0.992857
GH146_e1	GH146:440	-	-	514	c_000000192007_20	782	1.4e-220	1	513	47	552	0.996109
GH51_e27	GH51:26	-	-	612	c_000000192007_21	834	3.9e-222	1	611	230	830	0.996732
GH51_e19	GH51:1621	3.2.1.55:27	arabinan	489	c_000000192007_22	526	3.5e-237	2	488	35	524	0.993865
CE20_e33	CE20:279|GH33:1|CBM35:1	-	-	256	c_000000192007_4	649	3.7e-93	2	255	104	538	0.988281
GH127_e1	GH127:332|CBM51:1	-	-	530	c_000000197883_10	629	1.3e-59	57	529	75	528	0.890566
CBM35_e70	CBM35:83|GH18:2|CBM32:1|GH2:1|CBM13:1|GH8:1	-	xylan, beta-mannan, beta-galactan	122	c_000000197883_11	825	4.9e-23	1	121	708	823	0.983607
GH141_e24	GH141:42	-	-	504	c_000000197883_18	897	6e-209	1	504	27	540	0.998016
GH43_e219	GH43_18:6|GH95:1|GH28:1	-	-	229	c_000000197883_26	602	7.9e-77	1	228	70	297	0.991266
GH43_e298	GH43_34:13|GH43_18:8|GH51:7|GH43:2|GH43_32:1	-	-	266	c_000000197883_26	602	9.8e-120	2	266	322	587	0.992481
GH28_e80	GH28:246|GH105:15|CE8:1	-	-	368	c_000000198845_10	463	3e-173	1	366	83	437	0.991848
CE8_e60	CE8:12|CE12:8|GH28:1	-	-	286	c_000000198845_9	594	1.1e-117	2	285	299	580	0.98951
GH109_e2	GH109:143	-	-	391	c_000000205252_1	442	1.7e-22	2	160	34	193	0.404092
GH97_e1	GH97:229	3.2.1.22:1	alpha-glucan	639	c_000000205252_2	644	9.9e-264	10	638	18	640	0.982786
GH2_e51	GH2:27	-	-	694	c_000000214406_11	923	0	1	693	72	763	0.997118
GH148_e2	GH148:10|CBM4:4	3.2.1.-:1	beta-glucan	146	c_000000214406_21	855	3.1e-32	1	146	65	214	0.993151
CBM4_e25	CBM4:7|GH148:7	3.2.1.-:1	xylan, beta-glucan	129	c_000000214406_21	855	7e-28	3	128	272	401	0.968992
GH148_e5	GH148:8|CBM4:7	3.2.1.4:1	beta-mannan	123	c_000000214406_21	855	1.3e-28	24	123	489	587	0.804878
GH44_e1	GH44:74|CBM3:41|CBM35:30|GH26:30|CBM44:10|GH9:6|GH5_8:5|CBM30:5|CBM2:2|GH5_7:1|PL11_1:1|CBM13:1|GH74:1|CBM5:1	3.2.1.4:9|3.2.1.151:9|3.2.1.78:5|3.2.1.8:1	beta-glucan, xyloglucan	509	c_000000214406_24	601	3.8e-228	2	508	27	535	0.994106
GH2_e111	GH2:146	3.2.1.25:9	beta-mannan	687	c_000000217677_3	821	1.1e-161	2	684	8	694	0.992722
GH18_e359	GH18:6|CBM18:2	-	-	286	c_000000217677_34	405	2.1e-101	1	284	97	377	0.98951
GT2	GT2:7	-	-	166	c_000000217677_44	470	2e-68	1	164	234	397	0.981928
GH127_e4	GH127:210	3.2.1.185:1	arabinogalactan protein	540	c_000000217772_105	812	3.1e-247	2	540	45	575	0.996296
GT83_e58	GT83:710	-	-	387	c_000000217772_90	493	4.1e-98	7	377	17	397	0.956072
GT2	GT2:82	-	-	199	c_000000217772_91	282	1.1e-42	1	173	30	202	0.864322
GH102_e30	GH102:10	-	-	147	c_000000218104_27	420	1.1e-63	1	146	150	295	0.986395
GH16_e222	GH16_3:48	-	-	230	c_000000218104_3	517	8.2e-105	1	229	284	512	0.991304
GT19_e38	GT19:8	-	-	358	c_000000218104_34	386	2.9e-142	1	356	10	365	0.99162
GH2_e1	GH2:1541|CBM32:15|CBM51:13|CBM13:8|GH106:2|CBM67:2|GH33:1	3.2.1.23:35	beta-galactan	883	c_000000218104_36	1280	0	23	883	56	936	0.973952
CBM32_e167	CBM32:52|GH2:46|GH59:1	-	host glycan	126	c_000000218104_36	1280	6.5e-39	2	125	1149	1273	0.97619
GH127_e4	GH127:210	3.2.1.185:1	arabinogalactan protein	540	c_000000222047_1	792	3.6e-205	1	540	41	584	0.998148
GH43_e172	GH43_34:25|GH43_31:2	-	-	276	c_000000222536_2	541	1.9e-103	1	244	305	541	0.880435
GH43_e43	GH43_10:34|CBM13:6	-	-	269	c_000000245172_11	536	5.2e-145	1	269	48	315	0.996283
CBM91_e38	CBM91:42|GH43_10:42|CBM13:6	-	xylan	187	c_000000245172_11	536	1.1e-85	1	187	347	533	0.994652
